# Supplementary material for: Redetermination of 1-naphthalene­acetic acid
Source: Acta Crystallogr Sect E Struct Rep Online. 2008 Nov 13;64(Pt 12):o2310. doi: 10.1107/S1600536808036246 (PMC2959805; doi:10.1107/S1600536808036246)
Supplement: Supplementary file 2 [file e-64-o2310-Isup2.hkl]

# 
# h,k,l, Fc-squared, Fo-squared, sigma(Fo-squared) and status flag 
# 
data_I
_shelx_title ' I in P2(1)/c' 
_shelx_refln_list_code          4 
_shelx_F_calc_maximum      102.63 
_exptl_crystal_F_000       392.00 
_reflns_d_resolution_high  0.7966 
 
loop_ 
 _symmetry_equiv_pos_as_xyz 
 'x, y, z' 
 '-x, y+1/2, -z+1/2' 
 '-x, -y, -z' 
 'x, -y-1/2, z-1/2' 
 
_cell_length_a    12.7079 
_cell_length_b     5.1464 
_cell_length_c    15.0138 
_cell_angle_alpha  90.000 
_cell_angle_beta   91.987 
_cell_angle_gamma  90.000 
 
_shelx_F_squared_multiplier     1.000 
 
loop_ 
 _refln_index_h 
 _refln_index_k 
 _refln_index_l 
 _refln_F_squared_calc 
 _refln_F_squared_meas 
 _refln_F_squared_sigma 
 _refln_observed_status 
   1   0   0      825.45      800.99     16.24 o 
   2   0   0      552.53      568.04      9.74 o 
   3   0   0       84.65       87.04      1.74 o 
   4   0   0      385.94      427.66      7.58 o 
   5   0   0       60.28       70.03      1.62 o 
   6   0   0       89.59       82.66      1.92 o 
   7   0   0       54.55       57.09      1.55 o 
   8   0   0     1215.19     1213.81     21.15 o 
   9   0   0      109.94      106.93      6.27 o 
  10   0   0       22.43       22.39      1.90 o 
  11   0   0        3.49        3.73      0.57 o 
  12   0   0        3.25        2.98      0.64 o 
  13   0   0        0.07        0.18      0.79 o 
  14   0   0        1.15        1.03      0.82 o 
  15   0   0       10.65       10.17      1.28 o 
   1   1   0     2259.24     2300.41     23.76 o 
   2   1   0     8765.47     8859.82     91.69 o 
   3   1   0     1421.94     1460.03     15.17 o 
   4   1   0       10.80        8.72      0.30 o 
   5   1   0       55.43       59.11      0.89 o 
   6   1   0       18.31       16.94      0.46 o 
   7   1   0      116.65      121.94      1.65 o 
   8   1   0       87.52       85.75      1.31 o 
   9   1   0       17.74       17.77      0.60 o 
  10   1   0       42.95       44.98      1.05 o 
  11   1   0       25.83       27.52      0.90 o 
  12   1   0        0.82        0.72      0.44 o 
  13   1   0        0.59        0.80      0.48 o 
  14   1   0        6.79        7.42      0.87 o 
  15   1   0        1.15        1.39      0.78 o 
   1   2   0      194.20      189.33      2.26 o 
   2   2   0        5.37        4.88      0.31 o 
   3   2   0       55.08       49.53      0.88 o 
   4   2   0       79.36       80.49      1.15 o 
   5   2   0      291.76      308.66      3.55 o 
   6   2   0       58.69       60.99      0.99 o 
   7   2   0       26.52       26.42      0.97 o 
   8   2   0        5.28        3.41      0.39 o 
   9   2   0        1.04        0.86      0.33 o 
  10   2   0        0.02        0.00      0.43 o 
  11   2   0        6.12        5.50      0.70 o 
  12   2   0        0.74        1.35      0.63 o 
  13   2   0        5.09        4.54      0.81 o 
  14   2   0        0.83        1.15      0.73 o 
  15   2   0        0.91        0.62      0.76 o 
   1   3   0      108.75      112.43      1.72 o 
   2   3   0       13.91       14.91      0.52 o 
   3   3   0      157.36      170.31      2.22 o 
   4   3   0      170.61      183.09      2.58 o 
   5   3   0       76.77       80.76      1.43 o 
   6   3   0       28.31       23.74      0.75 o 
   7   3   0       18.15       18.35      0.99 o 
   8   3   0       59.81       65.50      1.75 o 
   9   3   0       24.55       25.59      1.19 o 
  10   3   0        0.37        0.00      0.52 o 
  11   3   0        3.45        2.50      0.69 o 
  12   3   0        0.24        1.42      0.67 o 
  13   3   0        4.24        6.46      1.45 o 
  14   3   0        0.01        0.24      0.94 o 
   0   4   0        0.49        0.08      0.37 o 
   1   4   0        0.54        0.46      0.32 o 
   2   4   0        0.57        0.00      0.33 o 
   3   4   0       88.54       78.54      1.52 o 
   4   4   0       64.91       61.17      1.33 o 
   5   4   0       71.86       73.25      1.88 o 
   6   4   0       21.71       20.02      1.08 o 
   7   4   0        5.88        8.02      0.82 o 
   8   4   0        5.21        6.70      0.80 o 
   9   4   0        0.28        0.00      0.76 o 
  10   4   0        0.12        0.00      0.72 o 
  11   4   0        7.50       10.40      1.36 o 
  12   4   0        1.16        2.14      1.19 o 
   1   5   0       18.45       23.07      1.29 o 
   2   5   0       18.65       20.79      1.57 o 
   3   5   0       26.35       28.25      1.29 o 
   4   5   0        3.87        2.85      1.09 o 
   5   5   0       11.23       10.77      1.12 o 
   6   5   0        2.36        1.79      0.81 o 
   7   5   0        2.84        4.54      1.38 o 
   8   5   0        0.03        1.48      1.21 o 
   9   5   0        0.00        0.17      0.93 o 
  10   5   0        2.26        3.06      1.18 o 
   1   6   0        2.02        1.41      1.90 o 
   2   6   0        1.44        1.08      1.73 o 
   3   6   0        0.00        0.10      1.31 o 
   4   6   0        0.01        0.05      1.12 o 
   5   6   0        0.10        1.87      1.02 o 
 -15   1   1        0.18        0.00      0.73 o 
 -14   1   1        0.23        0.00      0.50 o 
 -13   1   1        0.15        0.32      0.47 o 
 -12   1   1        4.56        5.22      0.54 o 
 -11   1   1        5.75        6.20      0.53 o 
 -10   1   1       66.51       67.52      1.76 o 
  -9   1   1        2.93        2.38      0.44 o 
  -8   1   1       21.71       19.86      0.58 o 
  -7   1   1      277.48      266.33      3.15 o 
  -6   1   1      117.66      115.30      1.53 o 
  -5   1   1       66.54       62.73      0.93 o 
  -4   1   1        8.21        6.76      0.26 o 
  -3   1   1     4002.68     4331.84     47.77 o 
  -2   1   1     4278.10     4369.63     48.15 o 
  -1   1   1      260.71      279.46      3.22 o 
   0   1   1      533.45      673.02      7.58 o 
   1   1   1     3285.74     3479.82     35.87 o 
   2   1   1     2708.79     2894.14     29.86 o 
   3   1   1      261.73      294.65      3.24 o 
   4   1   1      234.25      243.98      2.76 o 
   5   1   1      646.91      632.08      6.79 o 
   6   1   1       97.19       89.26      1.25 o 
   7   1   1       90.24       99.77      1.41 o 
   8   1   1        0.63        0.23      0.30 o 
   9   1   1        7.71        7.25      0.49 o 
  10   1   1       13.39       10.94      0.59 o 
  11   1   1        0.07        0.33      0.37 o 
  12   1   1        3.87        3.65      0.56 o 
  13   1   1        0.97        0.50      0.65 o 
  14   1   1        0.74        0.54      0.66 o 
  15   1   1        1.92        1.24      0.70 o 
 -15   2   1        0.89        1.43      0.78 o 
 -14   2   1        0.69        0.29      0.68 o 
 -13   2   1        4.92        5.81      0.86 o 
 -12   2   1       16.37       19.65      1.14 o 
 -11   2   1        0.13        0.00      0.37 o 
 -10   2   1        0.17        0.60      0.37 o 
  -9   2   1        2.08        2.63      0.40 o 
  -8   2   1      128.74      124.33      1.96 o 
  -7   2   1       31.29       33.02      0.81 o 
  -6   2   1       20.18       21.52      0.65 o 
  -5   2   1       36.76       33.36      0.77 o 
  -4   2   1     1342.75     1330.16     15.03 o 
  -3   2   1       32.86       36.84      0.81 o 
  -2   2   1       58.03       59.63      0.99 o 
  -1   2   1      477.77      497.25      6.97 o 
   0   2   1       14.65       13.11      0.58 o 
   1   2   1        4.83        6.53      0.30 o 
   2   2   1       11.47       13.64      0.40 o 
   3   2   1       91.10       98.06      1.32 o 
   4   2   1      177.09      176.87      2.17 o 
   5   2   1       13.33       18.32      0.49 o 
   6   2   1        1.11        1.16      0.22 o 
   7   2   1       51.04       47.59      2.54 o 
   8   2   1       33.55       34.55      0.85 o 
   9   2   1       47.32       48.72      1.08 o 
  10   2   1        8.00        7.25      0.71 o 
  11   2   1        0.74        0.91      0.53 o 
  12   2   1        1.72        2.20      0.62 o 
  13   2   1        1.02        0.29      0.66 o 
  14   2   1        4.67        3.81      0.85 o 
  15   2   1        0.07        0.00      0.91 o 
 -14   3   1        0.36        1.23      0.97 o 
 -13   3   1        3.10        2.02      0.77 o 
 -12   3   1        2.43        2.88      0.76 o 
 -11   3   1        0.50        0.87      0.64 o 
 -10   3   1        1.14        0.66      0.55 o 
  -9   3   1        0.43        0.00      0.46 o 
  -8   3   1        0.77        1.04      0.43 o 
  -7   3   1      166.47      163.22      2.46 o 
  -6   3   1       19.78       18.05      0.72 o 
  -5   3   1      157.12      141.62      3.50 o 
  -4   3   1        4.75        6.01      0.53 o 
  -3   3   1       66.73       66.92      1.13 o 
  -2   3   1        2.10        1.32      0.47 o 
  -1   3   1       14.60       18.19      1.11 o 
   0   3   1       11.64       13.61      0.83 o 
   1   3   1      109.76       97.69      1.45 o 
   2   3   1       12.52       11.25      0.69 o 
   3   3   1       92.37       88.44      1.35 o 
   4   3   1       30.31       28.72      0.87 o 
   5   3   1        0.71        0.46      0.28 o 
   6   3   1        2.44        3.25      0.44 o 
   7   3   1       21.39       18.14      0.94 o 
   8   3   1        0.51        0.46      0.46 o 
   9   3   1        5.04        5.37      0.68 o 
  10   3   1        0.15        0.37      0.54 o 
  11   3   1        2.43        2.47      0.84 o 
  12   3   1        2.31        2.80      0.94 o 
  13   3   1        0.14        0.00      0.72 o 
  14   3   1        0.42        1.74      1.05 o 
 -12   4   1        0.34        0.89      1.19 o 
 -11   4   1        0.19        0.00      0.95 o 
 -10   4   1        0.08        0.36      0.69 o 
  -9   4   1        2.06        1.95      0.66 o 
  -8   4   1        1.70        2.33      0.75 o 
  -7   4   1       17.66       16.04      1.14 o 
  -6   4   1       19.93       18.26      1.05 o 
  -5   4   1      151.27      156.70      2.47 o 
  -4   4   1       10.97        7.93      0.61 o 
  -3   4   1       85.44       86.18      1.71 o 
  -2   4   1        1.43        0.95      0.37 o 
  -1   4   1        2.02        1.91      0.45 o 
   0   4   1        4.82        4.50      0.42 o 
   1   4   1        0.09        0.21      0.31 o 
   2   4   1        9.99       11.63      0.64 o 
   3   4   1      169.60      145.58      2.28 o 
   4   4   1        0.30        0.00      0.44 o 
   5   4   1       58.47       48.98      1.51 o 
   6   4   1        3.32        3.29      0.77 o 
   7   4   1        0.60        1.37      0.70 o 
   8   4   1        2.37        2.40      0.80 o 
   9   4   1        1.26        0.53      0.78 o 
  10   4   1       10.47       12.81      1.86 o 
  11   4   1        4.68        5.55      1.12 o 
  12   4   1        0.17        1.11      0.96 o 
 -10   5   1        0.01        0.00      0.98 o 
  -9   5   1        0.12        0.02      0.93 o 
  -8   5   1       10.78       11.71      1.39 o 
  -7   5   1       10.39        9.89      1.65 o 
  -6   5   1        0.10        1.30      0.74 o 
  -5   5   1       14.46       17.13      1.13 o 
  -4   5   1       64.82       63.56      2.72 o 
  -3   5   1        7.58        8.28      1.19 o 
  -2   5   1       34.11       40.71      1.21 o 
  -1   5   1        0.14        0.00      0.45 o 
   0   5   1       42.37       48.15      1.75 o 
   1   5   1       87.96       86.04      2.39 o 
   2   5   1        3.29        4.65      0.73 o 
   3   5   1        4.73        9.37      1.27 o 
   4   5   1       62.95       58.95      2.04 o 
   5   5   1        0.41        0.93      0.72 o 
   6   5   1        5.04        5.23      1.34 o 
   7   5   1        3.23        4.42      1.52 o 
   8   5   1        2.20        3.18      1.04 o 
   9   5   1        6.87       12.12      1.49 o 
  10   5   1        0.90        0.10      0.93 o 
  -5   6   1        0.45        0.59      0.96 o 
  -4   6   1        2.40        3.65      2.26 o 
  -1   6   1        2.76        3.86      2.12 o 
   0   6   1       17.37       22.48      3.22 o 
   1   6   1        2.44        3.99      2.03 o 
   2   6   1        2.83        3.81      1.48 o 
   3   6   1        4.37        4.52      1.19 o 
   4   6   1        2.45        1.20      1.22 o 
   5   6   1        1.78        2.76      1.09 o 
 -15   0   2        3.09        2.96      1.01 o 
 -14   0   2        0.49        0.00      0.72 o 
 -13   0   2        4.81        4.72      1.12 o 
 -12   0   2        8.22        8.20      0.98 o 
 -11   0   2       17.28       15.35      1.69 o 
 -10   0   2       47.76       39.95      1.24 o 
  -9   0   2       14.83       17.67      0.84 o 
  -8   0   2        6.75        5.74      0.82 o 
  -7   0   2      835.99      843.02     12.80 o 
  -6   0   2      657.92      694.85     10.58 o 
  -5   0   2     1528.43     1622.68     23.92 o 
  -4   0   2      658.49      722.25     10.81 o 
  -3   0   2     3770.25     3999.81     58.20 o 
  -2   0   2     8116.01     8134.13    119.13 o 
  -1   0   2       17.43       25.31      0.78 o 
   0   0   2     3025.29     3391.36     72.12 o 
   1   0   2     6034.21     6253.88    106.37 o 
   2   0   2     3361.68     3464.39     50.44 o 
   3   0   2    10533.36     9809.90    142.95 o 
   4   0   2      996.14     1001.56     14.84 o 
   5   0   2      394.19      383.19      5.98 o 
   6   0   2      428.78      531.73      8.23 o 
   7   0   2      245.56      244.15      4.13 o 
   8   0   2       19.21       25.71      0.98 o 
   9   0   2       13.09       10.36      0.82 o 
  10   0   2        0.61        0.20      0.42 o 
  11   0   2       14.42       15.35      0.94 o 
  12   0   2        0.33        1.25      0.56 o 
  13   0   2        7.12        5.41      1.34 o 
  14   0   2        0.29        0.67      0.87 o 
  15   0   2        1.10        2.79      1.87 o 
 -15   1   2        0.39        0.00      0.59 o 
 -14   1   2        7.92       10.33      0.79 o 
 -13   1   2        5.52        3.82      0.58 o 
 -12   1   2        0.02        0.00      0.43 o 
 -11   1   2        1.70        2.05      0.44 o 
 -10   1   2        0.35        0.28      0.32 o 
  -9   1   2       63.40       58.77      1.18 o 
  -8   1   2       23.35       23.92      0.75 o 
  -7   1   2       13.54       14.33      0.47 o 
  -6   1   2        9.61       11.67      0.40 o 
  -5   1   2       25.01       19.85      0.46 o 
  -4   1   2     1827.29     1891.13     19.65 o 
  -3   1   2     1101.47     1144.48     12.84 o 
  -2   1   2     1288.78     1387.53     15.46 o 
  -1   1   2     4161.61     4462.82     66.84 o 
   0   1   2      397.44      358.59      4.08 o 
   1   1   2      530.47      503.34      5.73 o 
   2   1   2      540.39      572.40      6.16 o 
   3   1   2      631.77      658.61      6.98 o 
   4   1   2     1726.83     1858.81     19.31 o 
   5   1   2      384.68      373.31      4.14 o 
   6   1   2       46.85       57.37      1.07 o 
   7   1   2      105.51      108.74      1.51 o 
   8   1   2       14.82       17.81      0.69 o 
   9   1   2       23.54       22.19      0.69 o 
  10   1   2       14.94       16.80      0.64 o 
  11   1   2       16.66       18.87      0.78 o 
  12   1   2        0.00        0.00      0.53 o 
  13   1   2        0.99        2.13      0.65 o 
  14   1   2        4.31        5.12      0.87 o 
  15   1   2        0.08        0.00      0.72 o 
 -15   2   2        0.07        0.46      0.74 o 
 -14   2   2        0.12        0.59      0.67 o 
 -13   2   2        3.90        3.20      0.76 o 
 -12   2   2       22.26       20.92      0.93 o 
 -11   2   2       49.07       43.97      1.18 o 
 -10   2   2       42.08       39.25      1.06 o 
  -9   2   2       95.20       93.70      2.25 o 
  -8   2   2       59.37       58.07      1.36 o 
  -7   2   2        0.96        0.64      0.30 o 
  -6   2   2      110.12       93.99      1.53 o 
  -5   2   2     1107.12     1143.68     13.06 o 
  -4   2   2        1.72        1.57      0.26 o 
  -3   2   2      878.07      964.15     11.01 o 
  -2   2   2       15.86       22.11      0.59 o 
  -1   2   2      109.26      105.60      1.40 o 
   0   2   2      844.36      833.44      8.87 o 
   1   2   2        9.32        9.38      0.35 o 
   2   2   2      852.14      835.81      8.90 o 
   3   2   2        0.15        0.00      0.15 o 
   4   2   2      148.24      143.72      1.81 o 
   5   2   2        1.05        3.09      0.24 o 
   6   2   2      257.33      246.16      2.95 o 
   7   2   2       80.67       66.84      1.09 o 
   8   2   2        0.41        0.51      0.30 o 
   9   2   2       10.34        7.85      0.67 o 
  10   2   2        0.68        1.01      0.50 o 
  11   2   2        0.20        1.50      0.57 o 
  12   2   2        7.13        7.71      1.23 o 
  13   2   2        0.19        0.92      0.75 o 
  14   2   2        1.56        1.13      0.85 o 
  15   2   2        1.63        1.90      0.93 o 
 -14   3   2        0.03        0.00      0.75 o 
 -13   3   2        0.01        0.58      0.74 o 
 -12   3   2        4.59        5.76      0.90 o 
 -11   3   2        6.34        8.75      0.93 o 
 -10   3   2       19.12       18.73      1.11 o 
  -9   3   2       15.50       14.09      0.74 o 
  -8   3   2      100.93       83.30      2.42 o 
  -7   3   2      199.24      184.79      2.73 o 
  -6   3   2      107.51      107.58      2.38 o 
  -5   3   2        7.21        7.19      0.64 o 
  -4   3   2      144.89      128.73      1.99 o 
  -3   3   2       52.25       54.42      1.37 o 
  -2   3   2      132.40      133.58      2.63 o 
  -1   3   2       81.79       76.82      2.48 o 
   0   3   2      617.75      627.16      7.41 o 
   1   3   2       12.27       10.85      0.56 o 
   2   3   2       55.45       48.97      0.91 o 
   3   3   2       10.63       12.44      0.47 o 
   4   3   2       16.59       14.59      0.63 o 
   5   3   2       17.26       17.30      0.82 o 
   6   3   2       13.87       17.44      0.87 o 
   7   3   2        4.19        7.53      0.68 o 
   8   3   2       16.72        9.86      0.79 o 
   9   3   2        3.47        3.82      0.76 o 
  10   3   2       25.39       26.32      1.55 o 
  11   3   2        1.92        3.19      0.99 o 
  12   3   2        2.62        3.48      0.92 o 
  13   3   2        1.21        0.77      0.87 o 
 -12   4   2        0.10        0.00      1.10 o 
 -11   4   2        0.65        0.54      0.86 o 
 -10   4   2        2.80        2.92      0.79 o 
  -9   4   2        4.04        3.79      0.75 o 
  -8   4   2        0.68        1.89      0.63 o 
  -7   4   2        7.18        7.95      0.88 o 
  -6   4   2       15.03       12.24      0.71 o 
  -5   4   2        0.04        0.24      0.38 o 
  -4   4   2      142.67      150.13      2.41 o 
  -3   4   2       41.91       42.07      1.10 o 
  -2   4   2        4.03        2.80      0.79 o 
  -1   4   2        1.14        0.61      0.34 o 
   0   4   2        9.63       12.46      0.59 o 
   1   4   2       17.57       17.18      0.77 o 
   2   4   2        4.22        4.52      0.62 o 
   3   4   2        8.83       10.30      0.79 o 
   4   4   2       11.12       11.34      0.83 o 
   5   4   2       80.71       67.28      2.07 o 
   6   4   2       17.09       16.02      1.24 o 
   7   4   2        0.57        0.00      0.59 o 
   8   4   2        6.77        8.62      1.05 o 
   9   4   2        0.12        0.99      0.75 o 
  10   4   2        8.24        9.73      1.22 o 
  11   4   2        5.96        6.47      1.10 o 
  12   4   2        0.84        0.67      1.02 o 
 -10   5   2        0.18        0.15      0.96 o 
  -9   5   2        0.07        0.00      0.92 o 
  -8   5   2        0.52        0.46      0.75 o 
  -7   5   2        3.09        2.76      0.79 o 
  -6   5   2        4.89        9.29      0.98 o 
  -5   5   2        2.01        3.94      0.75 o 
  -4   5   2        0.14        0.00      0.59 o 
  -3   5   2        0.11        0.65      0.50 o 
  -2   5   2       22.15       22.30      1.70 o 
  -1   5   2       12.53       11.65      0.90 o 
   0   5   2       10.82       11.15      1.00 o 
   1   5   2       13.64       20.35      1.53 o 
   2   5   2        0.00        0.00      0.89 o 
   3   5   2       37.26       28.33      1.46 o 
   4   5   2        3.08        2.45      0.97 o 
   5   5   2        2.13        2.04      0.80 o 
   6   5   2        4.75        4.26      0.97 o 
   7   5   2        7.37        8.17      1.22 o 
   8   5   2        3.02        3.13      1.11 o 
   9   5   2        0.22        2.07      1.07 o 
  -5   6   2        0.14        0.00      1.31 o 
  -4   6   2        0.91        0.20      1.66 o 
  -3   6   2        0.83        1.17      1.72 o 
  -2   6   2        0.26        0.00      1.70 o 
  -1   6   2       11.22       14.41      2.83 o 
   0   6   2        0.73        1.84      1.66 o 
   1   6   2       10.70       11.94      1.84 o 
   2   6   2        0.73        0.84      1.03 o 
   3   6   2        1.29        2.22      1.11 o 
   4   6   2        0.02        0.85      1.22 o 
   5   6   2        0.01        1.02      1.34 o 
 -15   1   3        2.15        1.33      0.62 o 
 -14   1   3        1.22        0.96      0.61 o 
 -13   1   3        2.63        3.41      0.58 o 
 -12   1   3       65.02       62.27      1.43 o 
 -11   1   3        0.02        0.00      0.35 o 
 -10   1   3       83.09       81.86      1.53 o 
  -9   1   3       38.71       35.54      0.89 o 
  -8   1   3        0.11        0.28      0.23 o 
  -7   1   3       16.96       17.94      0.89 o 
  -6   1   3       56.89       50.44      0.86 o 
  -5   1   3      170.42      157.68      2.12 o 
  -4   1   3     2769.31     2958.34     30.62 o 
  -3   1   3     4357.44     4741.75     48.83 o 
  -2   1   3      996.78     1147.35     12.71 o 
  -1   1   3      681.75      681.06      7.19 o 
   0   1   3        1.70        0.80      0.12 o 
   1   1   3       12.22       11.30      0.41 o 
   2   1   3       23.15       19.37      0.46 o 
   3   1   3       26.75       32.36      0.55 o 
   4   1   3      162.60      168.69      2.15 o 
   5   1   3      494.75      523.98      5.71 o 
   6   1   3       59.22       53.95      0.89 o 
   7   1   3       13.62       14.22      0.48 o 
   8   1   3        0.03        0.00      0.24 o 
   9   1   3        0.22        0.00      0.26 o 
  10   1   3        2.43        2.36      0.37 o 
  11   1   3        5.70        3.52      0.59 o 
  12   1   3        1.80        2.51      0.62 o 
  13   1   3       21.10       22.51      1.44 o 
  14   1   3        0.04        0.00      0.68 o 
  15   1   3        0.90        0.00      0.92 o 
 -15   2   3        0.02        0.24      0.72 o 
 -14   2   3        6.27        6.65      0.93 o 
 -13   2   3        3.18        2.60      0.59 o 
 -12   2   3        3.01        4.30      0.58 o 
 -11   2   3      111.88      113.49      2.03 o 
 -10   2   3        1.91        1.38      0.41 o 
  -9   2   3        2.36        3.11      0.44 o 
  -8   2   3      264.90      257.04      3.49 o 
  -7   2   3       35.13       38.83      0.94 o 
  -6   2   3      630.43      630.40      7.49 o 
  -5   2   3      182.22      186.50      2.56 o 
  -4   2   3      444.92      487.89      5.84 o 
  -3   2   3      991.54     1036.24     11.80 o 
  -2   2   3       29.96       22.80      0.60 o 
  -1   2   3        6.43        7.89      0.33 o 
   0   2   3      608.33      652.61      7.03 o 
   1   2   3      325.69      348.65      4.17 o 
   2   2   3      134.28      127.05      1.61 o 
   3   2   3       56.99       59.42      0.88 o 
   4   2   3      404.00      435.45      4.82 o 
   5   2   3      101.31       96.67      1.33 o 
   6   2   3        8.18        7.39      0.41 o 
   7   2   3       35.74       38.22      0.98 o 
   8   2   3        0.03        0.00      0.36 o 
   9   2   3        5.43        5.99      0.75 o 
  10   2   3        4.05        5.13      0.65 o 
  11   2   3       22.76       20.49      1.30 o 
  12   2   3        0.69        0.01      0.70 o 
  13   2   3        4.33        5.50      1.02 o 
  14   2   3        4.67        5.27      1.02 o 
 -13   3   3        4.07        2.76      0.88 o 
 -12   3   3        0.82        0.04      0.90 o 
 -11   3   3        1.49        1.67      0.70 o 
 -10   3   3        1.97        1.87      0.52 o 
  -9   3   3      123.36      116.19      2.06 o 
  -8   3   3       83.98       75.83      1.91 o 
  -7   3   3      148.88      138.49      2.63 o 
  -6   3   3        0.38        0.83      0.39 o 
  -5   3   3      195.91      181.69      2.77 o 
  -4   3   3        1.73        1.85      0.34 o 
  -3   3   3       10.77        9.35      0.73 o 
  -2   3   3       42.05       35.79      1.58 o 
  -1   3   3      133.92      141.92      3.14 o 
   0   3   3      232.87      225.61      2.79 o 
   1   3   3       78.86       81.57      1.28 o 
   2   3   3       78.07       77.46      1.40 o 
   3   3   3       28.49       27.27      0.65 o 
   4   3   3        2.07        2.71      0.38 o 
   5   3   3        9.97       10.92      0.60 o 
   6   3   3       21.08       22.92      0.97 o 
   7   3   3        3.55        3.09      0.62 o 
   8   3   3       23.16       21.06      1.57 o 
   9   3   3        0.24        0.71      0.62 o 
  10   3   3        5.19        5.46      1.11 o 
  11   3   3        2.31        2.38      0.83 o 
  12   3   3        0.23        0.53      0.75 o 
  13   3   3        0.01        0.00      0.84 o 
 -12   4   3        0.02        0.00      0.86 o 
 -11   4   3        0.80        0.94      1.00 o 
 -10   4   3        2.36        3.89      0.86 o 
  -9   4   3       11.44       10.08      0.98 o 
  -8   4   3        0.12        0.00      0.57 o 
  -7   4   3        0.62        1.12      0.48 o 
  -6   4   3        7.60       10.26      0.69 o 
  -5   4   3       20.89       20.84      0.85 o 
  -4   4   3       14.78       19.27      1.01 o 
  -3   4   3       10.33       10.28      0.69 o 
  -2   4   3        8.91        9.72      0.61 o 
  -1   4   3        6.88        7.02      0.54 o 
   0   4   3        7.15        6.12      0.48 o 
   1   4   3       11.67       12.51      0.71 o 
   2   4   3       44.36       39.58      1.13 o 
   3   4   3        0.46        0.00      0.48 o 
   4   4   3       27.05       20.99      1.21 o 
   5   4   3       19.08       12.26      1.03 o 
   6   4   3        5.64        5.99      1.04 o 
   7   4   3        0.47        0.17      0.63 o 
   8   4   3        0.09        0.74      0.74 o 
   9   4   3        0.12        0.00      0.75 o 
  10   4   3        1.69        3.05      0.92 o 
  11   4   3        0.01        0.72      0.73 o 
  12   4   3        1.37        2.22      0.88 o 
  -9   5   3        1.17        0.73      0.79 o 
  -8   5   3        0.00        0.29      0.66 o 
  -7   5   3        3.28        5.27      0.87 o 
  -6   5   3       14.41       15.20      1.58 o 
  -5   5   3        9.61        9.25      0.96 o 
  -4   5   3        8.14       10.22      0.78 o 
  -3   5   3       22.54       23.09      1.60 o 
  -2   5   3       12.03       12.46      1.07 o 
  -1   5   3        0.28        0.07      0.74 o 
   0   5   3        2.89        2.44      0.87 o 
   1   5   3        0.60        0.95      0.76 o 
   2   5   3       63.39       59.45      3.73 o 
   3   5   3       11.93       13.10      1.10 o 
   4   5   3        2.58        5.00      0.92 o 
   5   5   3        4.17        5.30      0.96 o 
   6   5   3        3.29        5.01      1.02 o 
   7   5   3        0.05        0.47      0.84 o 
   8   5   3        0.01        0.09      0.86 o 
   9   5   3        0.35        0.36      0.99 o 
  -5   6   3        0.00        0.39      1.09 o 
  -4   6   3        0.18        0.19      0.98 o 
  -3   6   3        0.29        0.42      1.52 o 
  -2   6   3        0.79        3.00      1.94 o 
  -1   6   3       10.63       11.04      2.80 o 
   0   6   3       30.16       30.44      1.98 o 
   1   6   3        1.49        2.63      1.11 o 
   2   6   3        0.75        0.00      0.98 o 
   3   6   3        0.07        0.00      0.95 o 
   4   6   3        0.37        1.75      1.44 o 
   5   6   3        0.87        1.50      1.40 o 
 -15   0   4        5.77        7.36      1.42 o 
 -14   0   4       22.31       21.08      1.93 o 
 -13   0   4       17.73       17.56      1.37 o 
 -12   0   4       57.29       53.20      1.98 o 
 -11   0   4       13.67        9.67      0.96 o 
 -10   0   4       80.62       69.34      1.79 o 
  -9   0   4       12.26       15.13      1.89 o 
  -8   0   4       13.33       13.33      0.85 o 
  -7   0   4      147.70      135.83      2.58 o 
  -6   0   4      163.98      179.41      3.15 o 
  -5   0   4      105.81      107.78      3.05 o 
  -4   0   4     2662.12     2918.73     42.68 o 
  -3   0   4      811.08      918.69     13.68 o 
  -2   0   4      349.92      358.03      5.49 o 
  -1   0   4      540.65      713.56     28.34 o 
   0   0   4     1800.37     2106.64    158.88 o 
   1   0   4      101.30      102.31      1.74 o 
   2   0   4       65.93       46.67      0.97 o 
   3   0   4     1220.76     1243.72     18.35 o 
   4   0   4      371.82      333.13      5.25 o 
   5   0   4      162.09      150.57      2.65 o 
   6   0   4       94.10       95.17      1.91 o 
   7   0   4        1.69        1.14      0.36 o 
   8   0   4        4.62        3.28      0.48 o 
   9   0   4       20.85       25.04      1.25 o 
  10   0   4        2.05        1.78      0.53 o 
  11   0   4       14.18       18.81      1.18 o 
  12   0   4        6.10        6.19      0.80 o 
  13   0   4        1.96        1.40      1.03 o 
  14   0   4        0.62        2.19      1.67 o 
  15   0   4        0.52        2.64      1.88 o 
 -15   1   4        0.57        0.00      0.68 o 
 -14   1   4        0.03        0.00      0.57 o 
 -13   1   4        8.08       10.29      0.84 o 
 -12   1   4       14.95       13.55      0.78 o 
 -11   1   4       66.61       65.54      1.42 o 
 -10   1   4        4.34        4.08      0.46 o 
  -9   1   4        5.91        5.70      0.49 o 
  -8   1   4       10.86       10.47      0.53 o 
  -7   1   4       40.71       40.32      0.81 o 
  -6   1   4        2.62        2.02      0.24 o 
  -5   1   4       88.89       96.91      1.63 o 
  -4   1   4       27.21       27.72      0.61 o 
  -3   1   4      144.33      165.28      2.11 o 
  -2   1   4      380.17      396.89      5.06 o 
  -1   1   4      925.98      939.17      9.87 o 
   0   1   4      229.02      218.07      2.45 o 
   1   1   4       27.34       25.20      0.51 o 
   3   1   4        0.04        0.00      0.16 o 
   4   1   4       94.33       90.03      1.20 o 
   5   1   4      836.38      906.90     10.32 o 
   6   1   4      298.03      341.82      4.19 o 
   7   1   4      120.20      122.97      1.83 o 
   8   1   4       10.38       10.38      0.48 o 
   9   1   4        3.36        3.83      0.47 o 
  10   1   4        1.85        1.77      0.43 o 
  11   1   4        4.01        3.97      0.56 o 
  12   1   4        0.22        0.31      0.56 o 
  13   1   4        3.19        3.72      0.86 o 
  14   1   4        2.86        6.69      1.02 o 
  15   1   4        0.03        0.84      1.32 o 
 -14   2   4        0.93        1.07      0.57 o 
 -13   2   4        3.15        3.70      0.63 o 
 -12   2   4        0.05        0.15      0.48 o 
 -11   2   4       22.34       22.67      0.94 o 
 -10   2   4        8.88       12.44      0.85 o 
  -9   2   4      217.57      196.85      2.90 o 
  -8   2   4        7.54        9.09      0.56 o 
  -7   2   4       36.25       30.90      0.84 o 
  -6   2   4       22.33       22.01      1.32 o 
  -5   2   4     1509.11     1578.90     17.87 o 
  -4   2   4        0.27        0.56      0.24 o 
  -3   2   4      228.38      290.35      3.37 o 
  -2   2   4     1466.80     1545.57     16.20 o 
  -1   2   4       12.85       12.54      0.59 o 
   0   2   4       35.88       39.05      0.70 o 
   1   2   4       71.69       73.89      1.05 o 
   2   2   4        2.26        2.39      0.29 o 
   3   2   4      760.45      798.10     15.14 o 
   4   2   4        6.73        4.73      0.36 o 
   5   2   4        0.00        0.00      0.23 o 
   6   2   4       72.23       67.09      1.33 o 
   7   2   4       69.54       63.17      1.34 o 
   8   2   4       39.06       39.93      1.07 o 
   9   2   4       14.32       12.67      0.97 o 
  10   2   4       27.51       26.59      1.81 o 
  11   2   4        1.65        2.45      0.75 o 
  12   2   4        9.15        8.71      1.06 o 
  13   2   4        1.36        2.03      0.87 o 
  14   2   4        6.38        8.71      1.17 o 
 -13   3   4        0.11        0.88      0.82 o 
 -12   3   4        0.73        1.55      0.76 o 
 -11   3   4        1.42        0.68      0.53 o 
 -10   3   4       32.20       30.77      1.30 o 
  -9   3   4        0.00        0.61      0.56 o 
  -8   3   4       40.56       37.71      1.09 o 
  -7   3   4      626.37      576.77      7.13 o 
  -6   3   4       20.07       21.33      0.94 o 
  -5   3   4       24.28       25.94      0.90 o 
  -4   3   4       30.42       25.55      1.40 o 
  -3   3   4       71.59       77.64      1.87 o 
  -2   3   4      102.48      108.77      1.60 o 
  -1   3   4        2.61        3.78      0.38 o 
   0   3   4       45.98       43.29      0.91 o 
   1   3   4      261.69      275.25      3.53 o 
   2   3   4        1.78        3.28      0.40 o 
   3   3   4        3.30        3.19      0.39 o 
   4   3   4       11.44       10.76      0.69 o 
   5   3   4       10.56       10.90      0.71 o 
   6   3   4        9.10        9.11      1.29 o 
   7   3   4        7.48        5.94      0.78 o 
   8   3   4       11.46       12.19      1.04 o 
   9   3   4       18.64       17.66      1.26 o 
  10   3   4        7.13        7.81      1.04 o 
  11   3   4        0.23        0.00      0.77 o 
  12   3   4        0.05        0.10      0.86 o 
  13   3   4        0.10        1.31      1.43 o 
 -12   4   4        0.34        0.98      0.92 o 
 -11   4   4        0.01        0.72      0.83 o 
 -10   4   4       11.77        7.97      0.99 o 
  -9   4   4        0.03        0.76      0.63 o 
  -8   4   4       54.86       48.92      1.35 o 
  -7   4   4       24.00       30.43      1.06 o 
  -6   4   4        1.45        1.09      0.45 o 
  -5   4   4       10.13       10.68      0.68 o 
  -4   4   4        0.34        0.00      0.39 o 
  -3   4   4       59.75       57.62      2.28 o 
  -2   4   4       40.51       33.05      1.50 o 
  -1   4   4       21.56       23.26      0.83 o 
   0   4   4      117.14      111.68      2.34 o 
   1   4   4       16.99       18.04      0.90 o 
   2   4   4        1.04        1.18      0.48 o 
   3   4   4        5.50        5.03      0.70 o 
   4   4   4        4.54        3.13      0.69 o 
   5   4   4        3.22        3.20      0.69 o 
   6   4   4       12.92       13.88      1.14 o 
   7   4   4       32.40       33.13      1.67 o 
   8   4   4        2.72        3.68      0.88 o 
   9   4   4        0.15        0.17      0.72 o 
  10   4   4        0.01        0.00      0.71 o 
  11   4   4        1.17        0.00      0.74 o 
  -9   5   4        1.93        2.40      0.88 o 
  -8   5   4        3.44        3.27      1.26 o 
  -7   5   4        1.92        3.24      0.97 o 
  -6   5   4        0.01        0.00      0.64 o 
  -5   5   4        3.08        4.21      0.64 o 
  -4   5   4        6.16        6.66      0.92 o 
  -3   5   4       10.25       12.46      1.08 o 
  -2   5   4       11.30        8.74      1.01 o 
  -1   5   4        1.14        1.61      0.76 o 
   0   5   4        7.43        9.13      0.98 o 
   1   5   4       27.78       21.95      1.60 o 
   2   5   4        2.35        1.55      0.83 o 
   3   5   4        0.00        0.24      0.69 o 
   4   5   4        0.93        0.80      0.77 o 
   5   5   4        2.72        3.23      0.86 o 
   6   5   4        6.45        3.77      0.99 o 
   7   5   4        0.80        1.38      0.93 o 
   8   5   4        2.27        3.29      1.11 o 
   9   5   4        2.51        2.29      1.13 o 
  -4   6   4        0.26        1.18      1.62 o 
  -3   6   4        4.17        5.70      1.96 o 
  -2   6   4        0.07        0.00      1.13 o 
  -1   6   4        4.94        4.47      2.13 o 
   0   6   4        2.61        3.71      1.15 o 
   1   6   4        4.46        3.99      1.21 o 
   2   6   4        1.61        3.85      1.15 o 
   3   6   4        0.02        0.24      1.01 o 
   4   6   4        0.73        1.59      1.10 o 
 -15   1   5        2.81        2.86      0.68 o 
 -14   1   5        3.28        3.64      0.67 o 
 -13   1   5        0.62        0.64      0.53 o 
 -12   1   5      101.93       94.92      1.86 o 
 -11   1   5       31.32       28.18      0.98 o 
 -10   1   5       39.01       35.09      1.54 o 
  -9   1   5       25.52       24.29      0.80 o 
  -8   1   5       65.05       66.00      1.28 o 
  -7   1   5        1.14        0.59      0.24 o 
  -6   1   5       11.58        9.12      0.41 o 
  -5   1   5       38.66       33.55      0.83 o 
  -4   1   5      756.77      846.33      9.04 o 
  -3   1   5      101.95      108.68      1.52 o 
  -2   1   5      559.91      626.30      7.85 o 
  -1   1   5      494.02      564.93      6.06 o 
   0   1   5      791.57      834.30      8.81 o 
   1   1   5      411.30      427.05      5.25 o 
   2   1   5      543.51      568.34      7.83 o 
   3   1   5      414.84      413.10      5.35 o 
   4   1   5       83.25       77.04      1.08 o 
   5   1   5       92.30       80.89      1.17 o 
   6   1   5       12.69       17.04      0.51 o 
   7   1   5       14.24       12.16      0.53 o 
   8   1   5        0.59        0.62      0.35 o 
   9   1   5        0.25        0.45      0.36 o 
  10   1   5        3.68        4.06      0.52 o 
  11   1   5       31.49       30.26      1.22 o 
  12   1   5        3.71        4.06      1.14 o 
  13   1   5       16.49       18.34      1.39 o 
  14   1   5        0.88        1.14      1.29 o 
  15   1   5        0.10        0.00      1.30 o 
 -14   2   5       10.62       11.01      0.88 o 
 -13   2   5        1.10        2.03      0.60 o 
 -12   2   5        0.47        0.11      0.48 o 
 -11   2   5        3.44        3.61      0.55 o 
 -10   2   5      159.47      143.23      2.36 o 
  -9   2   5       62.51       58.46      1.57 o 
  -8   2   5        0.28        0.00      0.30 o 
  -7   2   5       14.16       13.66      0.63 o 
  -6   2   5      489.11      487.51      5.95 o 
  -5   2   5        0.00        0.26      0.26 o 
  -4   2   5       10.10       13.73      0.50 o 
  -3   2   5       19.00       23.66      0.67 o 
  -2   2   5      321.08      341.58      3.90 o 
  -1   2   5       67.97       73.69      1.11 o 
   0   2   5        0.19        0.25      0.18 o 
   1   2   5       50.45       42.74      0.72 o 
   2   2   5       59.91       67.75      1.44 o 
   3   2   5       42.20       47.83      0.99 o 
   4   2   5        0.87        0.27      0.22 o 
   5   2   5      112.10      104.00      2.02 o 
   6   2   5        3.60        2.79      0.51 o 
   7   2   5      108.98      109.90      2.20 o 
   8   2   5        7.78        6.98      0.64 o 
   9   2   5        0.00        0.00      0.49 o 
  10   2   5       12.05       11.98      1.08 o 
  11   2   5        0.23        0.80      0.75 o 
  12   2   5        6.71        6.24      1.03 o 
  13   2   5        3.80        4.82      1.02 o 
  14   2   5        0.28        1.31      0.97 o 
 -13   3   5        0.18        0.00      0.78 o 
 -12   3   5        2.27        1.33      0.61 o 
 -11   3   5        3.36        4.39      0.63 o 
 -10   3   5       11.61       12.33      0.84 o 
  -9   3   5       25.84       23.87      0.95 o 
  -8   3   5       15.22       14.50      0.75 o 
  -7   3   5      320.14      301.85      4.10 o 
  -6   3   5       93.48       87.91      1.65 o 
  -5   3   5        9.00        9.79      0.58 o 
  -4   3   5       13.14       13.93      0.63 o 
  -3   3   5        0.34        0.29      0.28 o 
  -2   3   5       23.46       25.09      0.78 o 
  -1   3   5        8.36        6.23      0.44 o 
   0   3   5       35.86       38.62      0.81 o 
   1   3   5      127.35      124.46      3.13 o 
   2   3   5      117.59      111.16      2.46 o 
   3   3   5        1.39        2.68      0.45 o 
   4   3   5        0.02        0.10      0.36 o 
   5   3   5       10.49       10.68      0.84 o 
   6   3   5        0.51        0.20      0.48 o 
   7   3   5        7.33        7.12      0.82 o 
   8   3   5       42.58       43.91      2.13 o 
   9   3   5        0.05        0.13      0.60 o 
  10   3   5        5.81        2.91      0.83 o 
  11   3   5        0.24        0.00      0.75 o 
  12   3   5        1.62        2.07      0.88 o 
  13   3   5        0.16        0.23      1.06 o 
 -11   4   5        5.86        3.24      0.92 o 
 -10   4   5        6.20        5.19      0.92 o 
  -9   4   5       59.36       56.12      1.49 o 
  -8   4   5        0.68        0.30      0.48 o 
  -7   4   5       19.19       15.65      0.84 o 
  -6   4   5        4.18        4.91      0.58 o 
  -5   4   5       15.33       17.01      0.88 o 
  -4   4   5       14.32       16.00      0.95 o 
  -3   4   5        8.16        8.65      0.62 o 
  -2   4   5        0.53        0.00      0.40 o 
  -1   4   5      105.05      100.52      2.52 o 
   0   4   5       17.66       16.46      1.06 o 
   1   4   5        1.63        1.38      0.50 o 
   2   4   5        0.10        0.51      0.50 o 
   3   4   5       10.33       10.57      1.05 o 
   4   4   5        1.25        0.21      0.69 o 
   5   4   5        1.58        2.69      0.69 o 
   6   4   5       44.07       45.04      1.82 o 
   7   4   5        5.11        6.19      0.90 o 
   8   4   5        0.24        0.00      0.65 o 
   9   4   5        1.43        1.97      0.76 o 
  10   4   5        0.01        0.00      0.69 o 
  11   4   5        0.03        0.07      0.83 o 
  -9   5   5        1.11        1.18      0.83 o 
  -8   5   5        6.24        7.02      1.16 o 
  -7   5   5        1.38        1.82      0.85 o 
  -6   5   5        0.87        1.57      0.64 o 
  -5   5   5        0.53        0.22      0.65 o 
  -4   5   5        0.50        1.50      0.72 o 
  -3   5   5       16.78       15.39      1.21 o 
  -2   5   5       10.97       11.23      1.29 o 
  -1   5   5       17.93       20.67      1.34 o 
   0   5   5        1.82        1.98      0.71 o 
   1   5   5        0.97        0.78      1.10 o 
   2   5   5        3.27        2.05      0.91 o 
   3   5   5        2.18        2.73      1.21 o 
   4   5   5        6.52        9.01      1.09 o 
   5   5   5        0.30        0.00      0.74 o 
   6   5   5        0.29        1.43      0.93 o 
   7   5   5       12.21       14.29      1.43 o 
   8   5   5        0.01        0.00      0.89 o 
   9   5   5        1.60        2.54      1.05 o 
  -4   6   5        0.02        0.51      1.22 o 
  -3   6   5        0.00        0.00      0.75 o 
  -2   6   5        1.35        1.89      1.30 o 
  -1   6   5        3.52        5.12      1.18 o 
   0   6   5        0.95        0.55      1.06 o 
   1   6   5       11.55       12.80      1.57 o 
   2   6   5        2.92        5.44      1.31 o 
   3   6   5        0.00        0.00      1.07 o 
 -15   0   6       17.83       18.36      1.65 o 
 -14   0   6      120.84      120.04      3.94 o 
 -13   0   6       12.19       12.90      1.29 o 
 -12   0   6       33.36       34.30      1.77 o 
 -11   0   6        0.17        0.26      0.54 o 
 -10   0   6        0.22        0.00      0.44 o 
  -9   0   6       16.13       17.94      1.71 o 
  -8   0   6       96.97       98.18      2.37 o 
  -7   0   6     1202.91     1245.74     18.80 o 
  -6   0   6       68.37       73.57      1.66 o 
  -5   0   6      379.31      411.73      6.55 o 
  -4   0   6      124.25       97.12      1.90 o 
  -3   0   6      403.19      441.39      6.86 o 
  -2   0   6      615.41      581.65     10.05 o 
  -1   0   6      211.49      209.55      3.43 o 
   0   0   6      242.90      266.23     15.46 o 
   1   0   6     1142.79     1242.50     18.39 o 
   2   0   6      173.81      181.05      3.03 o 
   3   0   6     1361.53     1575.36     23.25 o 
   4   0   6        0.75        0.45      0.27 o 
   5   0   6        0.13        0.38      0.30 o 
   6   0   6       93.93       87.84      1.97 o 
   7   0   6       24.04       23.72      0.93 o 
   8   0   6      106.65       94.07      3.49 o 
   9   0   6      118.54      108.35      2.39 o 
  10   0   6       74.14       81.48      2.96 o 
  11   0   6       77.86       84.14      5.81 o 
  12   0   6        0.65        0.00      1.43 o 
  13   0   6        1.92        1.67      1.41 o 
  14   0   6        0.06        0.00      1.54 o 
 -15   1   6        3.69        4.93      0.85 o 
 -14   1   6        6.49        7.30      0.83 o 
 -13   1   6       16.18       17.39      1.01 o 
 -12   1   6       34.22       34.38      1.15 o 
 -11   1   6       39.40       39.34      1.14 o 
 -10   1   6        8.55        7.47      0.57 o 
  -9   1   6       15.00       14.97      0.69 o 
  -8   1   6       15.59       15.50      0.78 o 
  -7   1   6        1.34        1.23      0.28 o 
  -6   1   6       37.19       34.82      0.75 o 
  -5   1   6      410.62      474.12      5.30 o 
  -4   1   6        7.98        7.44      0.38 o 
  -3   1   6      896.75      996.41     10.57 o 
  -2   1   6      514.12      553.08      7.01 o 
  -1   1   6      670.81      769.20      8.19 o 
   0   1   6       12.62        9.66      0.30 o 
   1   1   6        0.03        0.00      0.13 o 
   2   1   6      366.59      364.56      4.30 o 
   3   1   6      215.50      231.15      2.85 o 
   4   1   6       37.45       43.83      0.73 o 
   5   1   6        6.87       11.23      0.40 o 
   6   1   6        4.08        3.27      0.33 o 
   7   1   6       49.93       51.96      1.18 o 
   8   1   6       24.38       27.16      1.31 o 
   9   1   6        0.58        0.94      0.48 o 
  10   1   6       75.39       76.22      2.00 o 
  11   1   6        0.27        0.00      0.55 o 
  12   1   6       15.85       16.02      1.24 o 
  13   1   6        1.28        1.92      1.26 o 
  14   1   6        0.13        1.26      1.25 o 
 -14   2   6        0.13        1.09      0.60 o 
 -13   2   6        0.00        0.00      0.56 o 
 -12   2   6        3.83        3.03      0.59 o 
 -11   2   6       14.85       15.85      0.91 o 
 -10   2   6        1.13        1.39      0.44 o 
  -9   2   6       28.88       28.08      0.94 o 
  -8   2   6        1.75        2.47      0.40 o 
  -7   2   6       53.76       57.80      1.22 o 
  -6   2   6        0.73        1.55      0.32 o 
  -5   2   6       29.98       26.89      1.64 o 
  -4   2   6       35.71       36.07      1.06 o 
  -3   2   6      169.94      183.11      2.70 o 
  -2   2   6      156.40      152.32      1.97 o 
  -1   2   6       59.69       72.64      1.11 o 
   0   2   6      117.00      114.92      1.55 o 
   1   2   6      517.34      552.98      6.45 o 
   2   2   6       76.25       73.81      1.57 o 
   3   2   6       29.46       26.57      0.95 o 
   4   2   6       98.23       98.02      1.96 o 
   5   2   6        3.75        3.34      0.45 o 
   6   2   6        0.15        0.00      0.30 o 
   7   2   6        0.65        1.53      0.47 o 
   8   2   6        0.03        0.59      0.45 o 
   9   2   6        0.33        0.00      0.47 o 
  10   2   6        0.90        1.96      0.70 o 
  11   2   6        1.60        1.71      0.76 o 
  12   2   6        8.71        7.15      1.20 o 
  13   2   6        1.31        1.96      0.97 o 
  14   2   6        3.00        2.57      1.02 o 
 -13   3   6        0.53        0.00      0.67 o 
 -12   3   6        2.64        3.81      0.71 o 
 -11   3   6        0.29        0.33      0.57 o 
 -10   3   6        1.18        0.84      0.49 o 
  -9   3   6       67.70       58.39      1.42 o 
  -8   3   6        5.44        5.62      0.59 o 
  -7   3   6        1.15        0.02      0.39 o 
  -6   3   6      202.65      200.97      2.96 o 
  -5   3   6       96.61       76.91      1.83 o 
  -4   3   6       56.53       53.14      1.42 o 
  -3   3   6        5.71        7.72      0.51 o 
  -2   3   6       14.55       16.25      0.94 o 
  -1   3   6      157.66      170.75      2.27 o 
   0   3   6        0.47        0.00      0.34 o 
   1   3   6       54.81       50.29      1.34 o 
   2   3   6        8.35        3.86      0.52 o 
   3   3   6       10.37        8.00      0.88 o 
   4   3   6        0.06        0.71      0.40 o 
   5   3   6        3.46        4.02      0.53 o 
   6   3   6        3.39        3.06      0.53 o 
   7   3   6       12.49       10.26      0.96 o 
   8   3   6        2.39        2.93      0.77 o 
   9   3   6        1.73        1.16      0.74 o 
  10   3   6        5.25        6.71      0.99 o 
  11   3   6        1.31        1.51      0.86 o 
  12   3   6        1.23        2.27      0.89 o 
  13   3   6        0.05        0.00      0.88 o 
 -11   4   6        0.36        0.75      0.86 o 
 -10   4   6       20.52       18.51      1.08 o 
  -9   4   6        2.86        2.53      0.59 o 
  -8   4   6        9.59        7.73      0.72 o 
  -7   4   6        7.25        8.86      0.71 o 
  -6   4   6       15.23       17.14      0.94 o 
  -5   4   6       25.12       23.72      1.11 o 
  -4   4   6       53.49       53.40      1.43 o 
  -3   4   6      112.08      103.84      2.59 o 
  -2   4   6       18.88       18.99      1.19 o 
  -1   4   6       69.36       70.51      2.09 o 
   0   4   6       31.63       32.44      1.48 o 
   1   4   6      103.50      104.42      2.28 o 
   2   4   6       39.78       37.94      1.52 o 
   3   4   6        4.25        5.72      0.67 o 
   4   4   6        3.53        3.24      0.83 o 
   5   4   6        2.84        0.91      0.62 o 
   6   4   6        3.98        6.62      0.90 o 
   7   4   6        1.57        2.14      0.77 o 
   8   4   6       15.18       12.91      1.21 o 
   9   4   6        1.35        0.89      0.78 o 
  10   4   6        3.49        3.90      0.95 o 
  11   4   6        0.12        0.00      0.75 o 
  -8   5   6        0.00        0.00      0.86 o 
  -7   5   6        5.67        6.22      0.82 o 
  -6   5   6        3.80        4.71      0.89 o 
  -5   5   6        0.48        0.06      0.66 o 
  -4   5   6       22.30       21.05      1.39 o 
  -3   5   6        5.08        6.15      0.93 o 
  -2   5   6        0.83        1.26      0.73 o 
  -1   5   6       35.00       32.57      2.37 o 
   0   5   6       13.64       11.57      1.16 o 
   1   5   6        0.04        0.00      0.74 o 
   2   5   6        6.20        5.09      1.12 o 
   3   5   6       10.64       13.72      2.64 o 
   4   5   6        3.00        1.41      0.91 o 
   5   5   6        0.25        0.25      0.80 o 
   6   5   6        1.71        1.97      0.94 o 
   7   5   6        0.00        0.57      0.87 o 
   8   5   6        5.52        6.08      1.19 o 
  -3   6   6        0.74        0.00      0.74 o 
  -2   6   6        0.74        1.99      0.96 o 
  -1   6   6        0.08        1.63      1.02 o 
   0   6   6        0.55        1.61      1.18 o 
   1   6   6        0.25        0.00      1.09 o 
   2   6   6        0.02        0.00      1.04 o 
 -14   1   7        3.94        4.63      0.71 o 
 -13   1   7        2.01        1.22      0.61 o 
 -12   1   7       13.53       12.73      0.81 o 
 -11   1   7        8.60       10.85      0.73 o 
 -10   1   7        2.51        2.16      0.50 o 
  -9   1   7       50.55       50.34      1.18 o 
  -8   1   7        5.27        5.09      0.48 o 
  -7   1   7      182.71      177.61      2.71 o 
  -6   1   7      206.03      193.26      2.94 o 
  -5   1   7      164.63      149.59      1.99 o 
  -4   1   7       71.26       64.89      1.13 o 
  -3   1   7      173.44      179.56      2.23 o 
  -2   1   7      174.48      179.67      2.20 o 
  -1   1   7        1.51        4.40      0.47 o 
   0   1   7      255.18      282.03      3.21 o 
   1   1   7       87.27       92.75      1.35 o 
   2   1   7       14.16       10.06      0.36 o 
   3   1   7        0.27        0.00      0.16 o 
   4   1   7      405.37      431.93      4.80 o 
   5   1   7       64.81       60.09      1.22 o 
   6   1   7       81.03       73.31      1.61 o 
   7   1   7        0.97        1.51      0.42 o 
   8   1   7      109.17      103.17      4.54 o 
   9   1   7        4.58        5.20      0.64 o 
  10   1   7        6.49        6.82      0.79 o 
  11   1   7       14.28       17.10      1.30 o 
  12   1   7        1.93        3.37      0.93 o 
  13   1   7        0.87        1.27      1.46 o 
  14   1   7        0.07        0.00      1.72 o 
 -14   2   7        0.99        2.41      0.69 o 
 -13   2   7       10.33       10.10      0.85 o 
 -12   2   7        4.42        6.57      0.73 o 
 -11   2   7       18.73       18.24      0.93 o 
 -10   2   7        2.69        2.65      0.51 o 
  -9   2   7       12.53       14.29      0.83 o 
  -8   2   7        8.53        7.51      0.55 o 
  -7   2   7       27.07       20.42      0.84 o 
  -6   2   7       37.72       31.39      0.86 o 
  -5   2   7       87.69       79.40      2.07 o 
  -4   2   7       19.33       18.74      0.78 o 
  -3   2   7        4.35        4.33      0.33 o 
  -2   2   7        1.87        1.42      0.24 o 
  -1   2   7        5.25        4.75      0.33 o 
   0   2   7        4.68        7.44      0.34 o 
   1   2   7        0.26        0.00      0.18 o 
   2   2   7        0.70        0.93      0.34 o 
   3   2   7        9.30       11.08      0.80 o 
   4   2   7        3.42        3.49      0.64 o 
   5   2   7        0.62        0.85      0.38 o 
   6   2   7       45.53       45.11      1.43 o 
   7   2   7        1.70        1.16      0.52 o 
   8   2   7        0.04        0.22      0.43 o 
   9   2   7        0.62        1.04      0.53 o 
  10   2   7        0.71        1.19      0.72 o 
  11   2   7        7.69       10.98      1.17 o 
  12   2   7        0.94        1.55      0.91 o 
  13   2   7        0.17        0.00      0.88 o 
 -13   3   7        3.78        4.52      0.79 o 
 -12   3   7        5.58        9.70      0.89 o 
 -11   3   7        1.76        1.22      0.57 o 
 -10   3   7       32.77       30.09      1.14 o 
  -9   3   7        0.23        0.00      0.44 o 
  -8   3   7        1.46        1.71      0.47 o 
  -7   3   7        2.97        3.80      0.51 o 
  -6   3   7       25.03       19.87      1.01 o 
  -5   3   7       10.92        9.72      0.76 o 
  -4   3   7       44.29       40.22      1.03 o 
  -3   3   7       32.37       29.85      1.44 o 
  -2   3   7       64.26       61.19      1.34 o 
  -1   3   7        2.29        3.84      0.50 o 
   0   3   7       16.02       15.99      0.83 o 
   1   3   7       16.41       16.34      0.86 o 
   2   3   7       92.06       85.27      2.97 o 
   3   3   7       18.19       20.85      0.96 o 
   4   3   7        0.09        0.32      0.40 o 
   5   3   7        8.58       10.59      1.07 o 
   6   3   7        0.04        0.68      0.48 o 
   7   3   7        3.65        2.77      0.71 o 
   8   3   7        0.99        0.00      0.69 o 
   9   3   7        2.71        3.61      0.84 o 
  10   3   7        3.31        2.92      0.83 o 
  11   3   7        3.37        5.34      1.19 o 
  12   3   7        0.02        1.26      0.93 o 
 -11   4   7       22.72       22.51      1.24 o 
 -10   4   7        7.37       11.89      0.90 o 
  -9   4   7       17.40       14.94      0.92 o 
  -8   4   7        6.55        7.68      0.71 o 
  -7   4   7        8.79        8.08      0.97 o 
  -6   4   7        6.24        6.14      0.67 o 
  -5   4   7        0.53        0.19      0.49 o 
  -4   4   7        7.68        7.13      0.85 o 
  -3   4   7       57.26       60.74      2.72 o 
  -2   4   7       27.38       25.61      1.37 o 
  -1   4   7        1.06        1.38      0.95 o 
   0   4   7       27.14       22.29      1.84 o 
   1   4   7       13.39       11.93      1.05 o 
   2   4   7       30.55       31.60      1.27 o 
   3   4   7       38.94       41.45      1.93 o 
   4   4   7       21.54       20.56      1.12 o 
   5   4   7        9.19       11.52      1.25 o 
   6   4   7       20.26       18.01      1.33 o 
   7   4   7        3.34        3.62      0.89 o 
   8   4   7        6.24        7.66      1.04 o 
   9   4   7        1.20        2.32      0.84 o 
  10   4   7        0.02        0.00      0.68 o 
  -8   5   7        0.52        0.75      0.77 o 
  -7   5   7        1.29        1.08      0.72 o 
  -6   5   7        3.39        4.63      0.88 o 
  -5   5   7        1.68        1.81      0.80 o 
  -4   5   7        1.00        1.22      0.71 o 
  -3   5   7        2.47        1.71      0.81 o 
  -2   5   7        0.02        0.00      0.72 o 
  -1   5   7        1.01        0.48      0.76 o 
   0   5   7        6.43        7.72      1.11 o 
   1   5   7        4.07        5.77      0.99 o 
   2   5   7        0.08        0.00      0.86 o 
   3   5   7       13.21       16.75      1.68 o 
   4   5   7        4.25        5.20      1.34 o 
   5   5   7       16.94       19.38      1.50 o 
   6   5   7        0.10        0.83      0.91 o 
   7   5   7        4.01        1.54      1.01 o 
 -14   0   8       51.81       50.39      3.39 o 
 -13   0   8        2.32        3.19      0.99 o 
 -12   0   8        9.53       10.42      1.15 o 
 -11   0   8       13.44       14.23      1.23 o 
 -10   0   8        3.45        2.70      0.72 o 
  -9   0   8       37.51       36.55      1.32 o 
  -8   0   8       36.47       39.62      1.32 o 
  -7   0   8      232.81      238.45      4.28 o 
  -6   0   8      210.53      224.26      3.99 o 
  -5   0   8      170.70      170.87      3.15 o 
  -4   0   8      231.91      248.89      4.40 o 
  -3   0   8       36.22       32.48      1.10 o 
  -2   0   8       52.83       57.87      1.56 o 
  -1   0   8      500.67      626.77     44.57 o 
   0   0   8       54.40       40.43      4.25 o 
   1   0   8      962.34     1039.04     15.57 o 
   2   0   8      143.30      161.03      2.85 o 
   3   0   8       46.20       59.20      1.56 o 
   4   0   8        0.35        0.14      0.32 o 
   5   0   8        7.98        8.13      0.83 o 
   6   0   8        0.02        0.99      0.42 o 
   7   0   8      154.18      145.32      2.86 o 
   8   0   8      102.08       96.74      3.27 o 
   9   0   8      273.10      270.62      9.79 o 
  10   0   8        5.73        6.57      1.60 o 
  11   0   8        9.86       13.78      2.06 o 
  12   0   8        1.30        0.73      1.53 o 
  13   0   8        2.64        1.39      1.73 o 
  14   0   8        0.02        2.67      1.99 o 
 -14   1   8        1.79        1.90      0.86 o 
 -13   1   8        2.42        1.49      0.61 o 
 -12   1   8        2.10        1.69      0.55 o 
 -11   1   8        2.62        2.04      0.53 o 
 -10   1   8      104.10       95.39      2.29 o 
  -9   1   8       92.26       86.79      1.66 o 
  -8   1   8        8.68       10.26      0.59 o 
  -7   1   8       46.12       43.33      1.19 o 
  -6   1   8       21.20       19.86      0.64 o 
  -5   1   8       21.06       23.37      0.69 o 
  -4   1   8        0.00        0.22      0.22 o 
  -3   1   8       86.70       74.68      1.70 o 
  -2   1   8       19.82       18.08      0.53 o 
  -1   1   8        9.37       10.67      0.38 o 
   0   1   8      888.33      945.34     10.06 o 
   1   1   8      132.69      128.91      2.37 o 
   2   1   8        6.22        5.74      0.32 o 
   3   1   8       21.00       21.27      0.64 o 
   4   1   8        0.47        0.28      0.36 o 
   5   1   8       37.62       38.31      1.11 o 
   6   1   8        2.93        3.82      0.50 o 
   7   1   8      127.89      119.21      2.32 o 
   8   1   8       41.36       37.86      1.39 o 
   9   1   8        7.09        9.66      0.79 o 
  10   1   8        8.69        9.02      0.81 o 
  11   1   8        9.21       10.72      1.19 o 
  12   1   8        1.62        1.28      1.26 o 
  13   1   8        0.04        0.01      1.76 o 
 -13   2   8        0.16        0.00      0.56 o 
 -12   2   8       22.13       20.32      1.06 o 
 -11   2   8        0.61        0.98      0.53 o 
 -10   2   8        0.21        0.17      0.43 o 
  -9   2   8        8.25       10.13      0.68 o 
  -8   2   8       10.58       11.99      0.67 o 
  -7   2   8       36.29       36.02      0.97 o 
  -6   2   8       14.88       17.56      0.93 o 
  -5   2   8       13.33       11.56      0.56 o 
  -4   2   8        7.00        8.33      0.66 o 
  -3   2   8       73.46       67.49      1.14 o 
  -2   2   8      427.82      426.18      6.42 o 
  -1   2   8       51.87       54.49      1.82 o 
   0   2   8        0.12        0.42      0.24 o 
   1   2   8      111.66      114.87      2.23 o 
   2   2   8       19.26       19.49      0.85 o 
   3   2   8       29.41       26.62      0.98 o 
   4   2   8       12.83       10.92      0.72 o 
   5   2   8       27.21       26.53      1.38 o 
   6   2   8       47.19       47.14      1.56 o 
   7   2   8        7.11        6.35      0.90 o 
   8   2   8        0.80        0.00      0.53 o 
   9   2   8        0.26        1.19      0.57 o 
  10   2   8        0.99        1.83      0.81 o 
  11   2   8        0.03        0.00      0.76 o 
  12   2   8        0.16        0.91      0.88 o 
  13   2   8        0.45        1.90      1.16 o 
 -12   3   8        1.15        1.78      0.63 o 
 -11   3   8        7.95        7.01      0.79 o 
 -10   3   8        7.77        7.32      0.73 o 
  -9   3   8        1.44        2.28      0.53 o 
  -8   3   8       10.92        9.67      0.71 o 
  -7   3   8        4.78        2.97      0.65 o 
  -6   3   8        0.43        0.30      0.36 o 
  -5   3   8        0.36        0.00      0.33 o 
  -4   3   8       33.72       30.26      1.45 o 
  -3   3   8        9.85        9.11      0.61 o 
  -2   3   8        8.71        9.79      0.84 o 
  -1   3   8        0.16        0.00      0.49 o 
   0   3   8       21.34       23.27      1.02 o 
   1   3   8       71.79       63.27      1.73 o 
   2   3   8        0.51        0.00      0.43 o 
   3   3   8      181.11      167.41      3.13 o 
   4   3   8        6.87        6.26      0.68 o 
   5   3   8        1.20        1.15      0.51 o 
   6   3   8       18.57       16.09      1.16 o 
   7   3   8        9.03        9.68      0.89 o 
   8   3   8        0.62        0.00      0.63 o 
   9   3   8        0.01        0.00      0.69 o 
  10   3   8        0.01        0.00      0.75 o 
  11   3   8        3.08        3.51      0.90 o 
  12   3   8        0.31        0.45      0.91 o 
 -10   4   8       27.17       27.49      1.28 o 
  -9   4   8        0.07        0.56      0.57 o 
  -8   4   8        0.03        0.31      0.55 o 
  -7   4   8        0.02        0.20      0.53 o 
  -6   4   8        0.06        0.00      0.50 o 
  -5   4   8       28.29       26.35      2.11 o 
  -4   4   8       11.91       11.90      1.05 o 
  -3   4   8        0.85        0.11      0.61 o 
  -2   4   8       71.43       65.59      2.08 o 
  -1   4   8       27.66       26.28      1.45 o 
   0   4   8        0.05        0.00      0.55 o 
   1   4   8        8.72        8.95      1.25 o 
   2   4   8        9.87       11.03      0.88 o 
   3   4   8       58.29       52.25      1.66 o 
   4   4   8       80.83       82.80      3.15 o 
   5   4   8        0.39        0.72      0.69 o 
   6   4   8       17.44       15.66      1.51 o 
   7   4   8        0.03        0.74      0.79 o 
   8   4   8        0.36        0.54      0.71 o 
   9   4   8        0.60        0.00      0.72 o 
  10   4   8        0.08        0.32      0.77 o 
  -7   5   8        0.07        0.93      0.75 o 
  -6   5   8        0.62        0.51      0.70 o 
  -5   5   8        1.44        0.04      0.66 o 
  -4   5   8       24.86       22.25      1.48 o 
  -3   5   8        0.73        0.54      0.80 o 
  -2   5   8        9.60       10.92      1.17 o 
  -1   5   8        1.93        2.40      1.58 o 
   0   5   8        6.86        5.19      1.06 o 
   1   5   8        5.94        7.21      1.64 o 
   2   5   8        7.49        5.70      1.25 o 
   3   5   8        0.47        1.74      1.09 o 
   4   5   8        3.41        3.93      1.51 o 
   5   5   8        0.83        0.67      1.08 o 
   6   5   8        5.76        8.74      1.17 o 
   7   5   8        0.01        0.00      0.76 o 
 -14   1   9        0.09        0.49      0.68 o 
 -13   1   9        1.81        3.13      0.71 o 
 -12   1   9        0.22        0.77      0.58 o 
 -11   1   9        9.66       10.45      0.76 o 
 -10   1   9       23.98       27.56      1.01 o 
  -9   1   9        5.18        4.21      0.58 o 
  -8   1   9        8.30        9.85      0.62 o 
  -7   1   9        6.42        6.18      0.50 o 
  -6   1   9        3.80        3.89      0.38 o 
  -5   1   9       21.83       19.95      0.87 o 
  -4   1   9      149.10      138.17      1.91 o 
  -3   1   9       65.39       54.81      1.15 o 
  -2   1   9        4.36        3.23      0.30 o 
  -1   1   9      845.70      886.39      9.51 o 
   0   1   9      180.19      186.85      2.44 o 
   1   1   9        0.94        1.15      0.24 o 
   2   1   9        5.33        5.04      0.43 o 
   3   1   9       18.49       21.41      0.84 o 
   4   1   9       54.30       59.30      1.43 o 
   5   1   9       13.12       16.39      0.86 o 
   6   1   9      118.36      109.49      2.21 o 
   7   1   9       41.51       35.96      1.20 o 
   8   1   9       55.43       52.89      1.49 o 
   9   1   9        0.01        0.00      0.47 o 
  10   1   9        1.55        1.09      0.78 o 
  11   1   9        4.45        6.06      1.27 o 
  12   1   9        0.61        2.27      1.65 o 
  13   1   9        0.02        0.00      1.86 o 
 -13   2   9        7.67        8.73      0.92 o 
 -12   2   9        0.38        0.95      0.59 o 
 -11   2   9        1.76        1.24      0.57 o 
 -10   2   9       41.68       36.66      1.52 o 
  -9   2   9       48.09       47.45      1.27 o 
  -8   2   9        2.07        1.06      0.41 o 
  -7   2   9        3.02        2.57      0.62 o 
  -6   2   9        6.98        5.44      0.50 o 
  -5   2   9        1.66        1.42      0.35 o 
  -4   2   9        0.81        1.20      0.38 o 
  -3   2   9       93.32       95.02      1.47 o 
  -2   2   9        6.50        4.99      0.41 o 
  -1   2   9        0.02        0.00      0.27 o 
   0   2   9       16.35       13.89      0.77 o 
   1   2   9      109.50      105.84      2.15 o 
   2   2   9       37.70       41.13      1.70 o 
   3   2   9       35.49       30.78      1.19 o 
   4   2   9      105.83      100.18      2.12 o 
   5   2   9       66.22       53.95      1.63 o 
   6   2   9        1.24        1.00      0.47 o 
   7   2   9       49.16       52.07      1.74 o 
   8   2   9        0.02        0.86      0.53 o 
   9   2   9        4.22        5.01      0.74 o 
  10   2   9        1.50        2.32      0.72 o 
  11   2   9        0.25        0.90      0.87 o 
  12   2   9        3.27        5.10      1.55 o 
 -12   3   9        2.92        2.21      0.69 o 
 -11   3   9        3.89        4.10      0.92 o 
 -10   3   9        4.28        6.04      0.71 o 
  -9   3   9        9.55       12.34      0.83 o 
  -8   3   9        0.50        0.23      0.46 o 
  -7   3   9        5.59        5.30      0.62 o 
  -6   3   9       24.34       18.67      0.91 o 
  -5   3   9        0.31        0.00      0.38 o 
  -4   3   9       54.14       41.26      1.24 o 
  -3   3   9       37.08       35.13      1.54 o 
  -2   3   9       36.19       44.15      1.82 o 
  -1   3   9       25.89       24.40      1.31 o 
   0   3   9       15.03       17.18      1.20 o 
   1   3   9        6.35        7.00      0.83 o 
   2   3   9       25.13       24.52      1.11 o 
   3   3   9        6.34        7.91      0.78 o 
   4   3   9       96.19      102.74      2.31 o 
   5   3   9       28.74       30.57      1.74 o 
   6   3   9        2.21        4.29      0.70 o 
   7   3   9        2.75        1.84      0.62 o 
   8   3   9        1.66        1.65      0.79 o 
   9   3   9        1.87        0.80      0.81 o 
  10   3   9        0.12        0.00      0.72 o 
  11   3   9        0.32        1.46      0.81 o 
 -10   4   9        1.47        0.77      0.83 o 
  -9   4   9       10.60       11.05      1.04 o 
  -8   4   9        3.27        4.49      0.70 o 
  -7   4   9        9.21       10.78      1.69 o 
  -6   4   9        4.54        6.73      0.94 o 
  -5   4   9        1.60        1.26      0.69 o 
  -4   4   9       18.66       15.38      1.21 o 
  -3   4   9        8.65        7.82      0.98 o 
  -2   4   9        5.97        9.49      1.04 o 
  -1   4   9        7.26        7.53      1.00 o 
   0   4   9       11.33       12.71      1.66 o 
   1   4   9       15.83       17.46      1.30 o 
   2   4   9        1.38        2.28      0.67 o 
   3   4   9        0.68        0.69      0.58 o 
   4   4   9       31.40       29.01      1.40 o 
   5   4   9        4.25        5.58      0.97 o 
   6   4   9        2.79        2.19      0.79 o 
   7   4   9        0.04        1.57      0.77 o 
   8   4   9        0.02        0.29      0.71 o 
   9   4   9        0.11        0.00      1.03 o 
  -6   5   9        0.01        0.22      0.75 o 
  -5   5   9        3.84        4.26      0.90 o 
  -4   5   9        0.28        0.00      1.02 o 
  -3   5   9        0.40        0.00      0.65 o 
  -2   5   9        0.87        1.24      0.84 o 
  -1   5   9        0.18        0.00      0.75 o 
   0   5   9        4.04        6.25      1.10 o 
   1   5   9        0.15        0.00      0.82 o 
   2   5   9        0.20        1.20      1.17 o 
   3   5   9        7.28        7.35      1.40 o 
   4   5   9        0.19        0.96      1.31 o 
   5   5   9        6.73        5.57      1.57 o 
   6   5   9        0.32        0.00      0.73 o 
 -13   0  10        2.19        2.87      1.00 o 
 -12   0  10        0.33        0.06      0.87 o 
 -11   0  10        3.41        4.39      0.99 o 
 -10   0  10        7.49        6.95      0.97 o 
  -9   0  10        0.57        0.00      0.82 o 
  -8   0  10        0.47        0.92      0.52 o 
  -7   0  10       29.23       29.59      2.04 o 
  -6   0  10       53.12       53.31      1.57 o 
  -5   0  10       56.95       57.37      1.55 o 
  -4   0  10       12.38       10.15      1.18 o 
  -3   0  10        0.60        0.60      0.35 o 
  -2   0  10       33.93       32.24      2.07 o 
  -1   0  10        9.13       11.95      0.95 o 
   0   0  10      119.21      125.28      2.40 o 
   1   0  10      159.08      159.43      2.97 o 
   2   0  10       69.97       70.33      1.60 o 
   3   0  10       53.46       60.33      1.47 o 
   4   0  10        0.01        0.86      0.84 o 
   5   0  10        7.39        5.71      1.35 o 
   6   0  10        9.30        8.32      1.46 o 
   7   0  10       37.05       34.67      2.74 o 
   8   0  10        1.76        0.54      1.15 o 
   9   0  10       12.51       13.82      2.07 o 
  10   0  10        1.38        1.62      1.51 o 
  11   0  10        0.42        0.64      1.51 o 
  12   0  10        3.79        6.45      2.17 o 
  13   0  10        0.27        2.86      2.30 o 
 -13   1  10        2.24        1.91      0.76 o 
 -12   1  10        0.02        0.00      0.56 o 
 -11   1  10        0.67        0.46      0.64 o 
 -10   1  10       19.37       22.46      0.96 o 
  -9   1  10       25.18       24.75      0.95 o 
  -8   1  10      135.74      125.92      2.13 o 
  -7   1  10      131.09      127.58      2.36 o 
  -6   1  10      107.21      103.01      1.92 o 
  -5   1  10        0.56        1.74      0.32 o 
  -4   1  10        4.56        5.28      0.39 o 
  -3   1  10       11.98       10.81      0.72 o 
  -2   1  10        2.58        4.69      0.35 o 
  -1   1  10       31.31       30.67      0.77 o 
   0   1  10       35.56       33.00      1.07 o 
   1   1  10        5.03        4.88      0.36 o 
   2   1  10        0.79        1.26      0.38 o 
   3   1  10        6.92        8.14      0.63 o 
   4   1  10        0.07        0.00      0.41 o 
   5   1  10       52.85       50.56      1.39 o 
   6   1  10       13.75       10.26      0.77 o 
   7   1  10       17.66       17.33      0.93 o 
   8   1  10        2.83        2.42      0.59 o 
   9   1  10        0.09        0.00      0.76 o 
  10   1  10        7.26        7.78      1.30 o 
  11   1  10        0.01        0.00      0.99 o 
  12   1  10        0.00        0.52      1.19 o 
 -12   2  10        3.86        4.39      0.73 o 
 -11   2  10       22.76       26.10      1.14 o 
 -10   2  10       18.38       18.54      0.95 o 
  -9   2  10        3.52        4.94      0.61 o 
  -8   2  10       52.62       51.78      1.30 o 
  -7   2  10        0.09        0.00      0.37 o 
  -6   2  10        4.84        4.26      0.52 o 
  -5   2  10       16.05       14.21      0.78 o 
  -4   2  10      269.20      271.24      3.95 o 
  -3   2  10       22.96       21.43      0.74 o 
  -2   2  10       38.16       33.97      1.22 o 
  -1   2  10       30.48       29.96      1.10 o 
   0   2  10      132.71      122.77      2.41 o 
   1   2  10      156.83      153.53      2.86 o 
   2   2  10        9.75       10.28      0.83 o 
   3   2  10       24.77       28.14      1.12 o 
   4   2  10      131.40      134.30      2.65 o 
   5   2  10       47.24       47.28      1.45 o 
   6   2  10       36.44       33.33      1.27 o 
   7   2  10        3.57        4.95      0.68 o 
   8   2  10        2.12        1.87      0.60 o 
   9   2  10        3.58        5.88      0.87 o 
  10   2  10        0.04        0.00      0.66 o 
  11   2  10        0.33        1.09      1.32 o 
  12   2  10        0.00        0.00      1.77 o 
 -11   3  10        1.32        2.84      0.67 o 
 -10   3  10        8.25       10.34      0.84 o 
  -9   3  10        0.81        1.31      0.62 o 
  -8   3  10        2.92        1.65      0.56 o 
  -7   3  10        3.36        3.60      0.61 o 
  -6   3  10       31.35       24.80      1.05 o 
  -5   3  10        2.37        2.25      0.51 o 
  -4   3  10       32.31       28.78      2.21 o 
  -3   3  10        1.67        1.07      0.62 o 
  -2   3  10        0.96        1.13      0.61 o 
  -1   3  10       10.68       10.61      1.14 o 
   0   3  10        5.08        5.69      0.70 o 
   1   3  10       72.17       72.87      1.89 o 
   2   3  10       94.04       87.48      2.10 o 
   3   3  10       46.05       47.64      2.42 o 
   4   3  10       33.05       32.39      1.33 o 
   5   3  10        1.87        2.55      0.96 o 
   6   3  10        9.51        9.22      0.89 o 
   7   3  10        5.70        6.72      0.86 o 
   8   3  10        3.70        4.86      0.91 o 
   9   3  10        0.77        1.56      0.83 o 
  10   3  10        0.48        0.64      1.18 o 
  11   3  10        1.65        2.57      0.93 o 
  -9   4  10       16.02       16.66      1.33 o 
  -8   4  10       14.82       14.45      1.59 o 
  -7   4  10        0.46        1.18      0.70 o 
  -6   4  10        0.54        0.39      0.71 o 
  -5   4  10        3.06        0.66      0.71 o 
  -4   4  10        2.52        2.80      0.81 o 
  -3   4  10       10.31       10.62      1.11 o 
  -2   4  10        3.66        3.86      0.88 o 
  -1   4  10        8.90       11.35      1.15 o 
   0   4  10       48.46       59.77      2.14 o 
   1   4  10        0.07        0.43      0.71 o 
   2   4  10        9.68        9.56      1.12 o 
   3   4  10        1.98        2.19      0.68 o 
   4   4  10        0.01        0.00      0.66 o 
   5   4  10        9.74        9.95      1.25 o 
   6   4  10       10.07        9.33      1.08 o 
   7   4  10        0.48        1.09      0.77 o 
   8   4  10        0.99        1.34      0.85 o 
  -5   5  10        0.12        1.61      0.77 o 
  -4   5  10        0.14        0.22      0.81 o 
  -3   5  10        2.26        1.01      0.82 o 
  -2   5  10        3.59        1.76      0.84 o 
  -1   5  10        0.31        1.11      0.79 o 
   0   5  10        0.33        0.00      0.84 o 
   1   5  10        1.86        1.37      1.63 o 
   2   5  10        0.07        0.66      1.28 o 
   3   5  10        1.41        2.60      2.27 o 
   4   5  10        2.31        1.56      1.34 o 
   5   5  10        0.06        0.00      1.14 o 
 -13   1  11        0.40        1.29      0.87 o 
 -12   1  11        1.70        1.47      0.64 o 
 -11   1  11        2.56        3.66      0.69 o 
 -10   1  11        0.25        0.00      0.48 o 
  -9   1  11        2.56        2.84      0.53 o 
  -8   1  11       12.46       15.86      0.86 o 
  -7   1  11       26.59       30.95      0.99 o 
  -6   1  11       46.61       45.59      1.21 o 
  -5   1  11       52.97       49.15      1.27 o 
  -4   1  11       36.11       29.64      0.80 o 
  -3   1  11      230.95      214.76      3.24 o 
  -2   1  11       63.53       59.19      1.17 o 
  -1   1  11       81.60       72.55      1.39 o 
   0   1  11       66.17       62.21      1.23 o 
   1   1  11       60.72       52.85      1.37 o 
   2   1  11       25.49       28.76      1.21 o 
   3   1  11       23.64       21.18      1.56 o 
   4   1  11       61.39       56.82      1.52 o 
   5   1  11       23.08       23.26      1.02 o 
   6   1  11       47.77       45.06      1.51 o 
   7   1  11        6.16        5.12      0.77 o 
   8   1  11        0.01        0.00      0.80 o 
   9   1  11        0.12        0.00      0.88 o 
  10   1  11        0.02        0.00      1.03 o 
  11   1  11        0.00        0.00      1.12 o 
  12   1  11        0.06        1.17      1.44 o 
 -12   2  11        0.07        0.00      0.61 o 
 -11   2  11        4.84        5.58      0.76 o 
 -10   2  11        0.27        0.95      0.53 o 
  -9   2  11        2.26        1.87      0.55 o 
  -8   2  11        0.80        0.00      0.42 o 
  -7   2  11       43.56       38.08      1.15 o 
  -6   2  11       21.19       18.99      0.90 o 
  -5   2  11       24.12       23.75      2.01 o 
  -4   2  11        5.27        7.19      0.60 o 
  -3   2  11       11.58       12.21      0.88 o 
  -2   2  11      103.50       94.89      2.08 o 
  -1   2  11       48.40       45.76      1.39 o 
   0   2  11       79.13       79.66      2.77 o 
   1   2  11       18.95       19.15      1.46 o 
   2   2  11       22.21       23.90      1.39 o 
   3   2  11      136.50      134.54      2.70 o 
   4   2  11       34.62       36.38      1.30 o 
   5   2  11       35.47       30.32      1.24 o 
   6   2  11        3.62        1.82      0.56 o 
   7   2  11        4.89        6.06      0.74 o 
   8   2  11        4.61        5.20      0.82 o 
   9   2  11        0.01        0.00      0.63 o 
  10   2  11        0.05        0.03      1.03 o 
  11   2  11        1.23        2.21      1.91 o 
 -10   3  11        0.31        0.00      0.60 o 
  -9   3  11        0.29        0.00      0.58 o 
  -8   3  11       14.74       15.12      0.97 o 
  -7   3  11       18.68       21.33      1.06 o 
  -6   3  11       11.30       12.12      1.09 o 
  -5   3  11        0.01        0.63      0.62 o 
  -4   3  11       15.96       12.95      1.09 o 
  -3   3  11        0.96        1.75      0.67 o 
  -2   3  11        0.00        0.00      0.58 o 
  -1   3  11        5.20        3.97      0.80 o 
   0   3  11       65.00       60.73      1.75 o 
   1   3  11      144.68      159.08      3.15 o 
   2   3  11       19.51       18.90      1.12 o 
   3   3  11       67.98       70.46      1.93 o 
   4   3  11       10.13        9.02      0.88 o 
   5   3  11        0.40        0.91      0.63 o 
   6   3  11        0.08        0.00      0.60 o 
   7   3  11        1.26        2.21      0.72 o 
   8   3  11        3.51        3.52      0.98 o 
   9   3  11        3.57        5.29      1.12 o 
  10   3  11        0.00        0.67      0.81 o 
  -8   4  11        8.79        8.88      1.31 o 
  -7   4  11        2.56        3.76      0.87 o 
  -6   4  11        0.89        0.00      0.74 o 
  -5   4  11        9.75       10.99      1.14 o 
  -4   4  11        2.48        1.86      0.77 o 
  -3   4  11        4.19        4.57      0.95 o 
  -2   4  11        7.55        8.27      1.92 o 
  -1   4  11       26.27       23.04      1.53 o 
   0   4  11        5.17        9.15      1.76 o 
   1   4  11       10.18       17.32      1.45 o 
   2   4  11        1.50        0.70      0.81 o 
   3   4  11        3.19        4.06      0.84 o 
   4   4  11        0.00        0.46      0.65 o 
   5   4  11        0.22        0.68      0.68 o 
   6   4  11        0.02        0.50      0.74 o 
   7   4  11        1.09        1.86      0.80 o 
   8   4  11        0.01        0.00      0.72 o 
  -4   5  11        0.00        0.00      0.81 o 
  -3   5  11        0.12        0.00      0.69 o 
  -2   5  11        4.30        4.34      1.06 o 
  -1   5  11        0.00        0.28      0.87 o 
   0   5  11        5.07        6.79      1.19 o 
   1   5  11        1.02        0.64      0.94 o 
   2   5  11        0.31        0.11      1.16 o 
   3   5  11        0.50        1.38      1.18 o 
 -12   0  12        6.60        8.04      1.45 o 
 -11   0  12        1.78        1.00      1.02 o 
 -10   0  12        0.01        0.57      0.82 o 
  -9   0  12        0.02        0.78      1.13 o 
  -8   0  12        3.76        2.79      0.86 o 
  -7   0  12       13.90       13.95      0.98 o 
  -6   0  12       46.51       47.71      1.52 o 
  -5   0  12      271.98      277.13      5.71 o 
  -4   0  12      823.22      785.63     21.72 o 
  -3   0  12        0.27        0.26      0.43 o 
  -2   0  12        5.50        7.09      0.64 o 
  -1   0  12       28.49       31.24      2.33 o 
   0   0  12       11.50       11.02      0.82 o 
   1   0  12       28.76       33.87      1.28 o 
   2   0  12        0.15        0.77      0.54 o 
   3   0  12       13.41       15.88      1.98 o 
   4   0  12       99.85       91.15      4.48 o 
   5   0  12        6.90        8.12      1.62 o 
   6   0  12        4.17        5.10      1.51 o 
   7   0  12        3.34        5.50      1.58 o 
   8   0  12        0.34        1.03      1.34 o 
   9   0  12        2.48        1.04      1.56 o 
  10   0  12        0.01        0.62      1.73 o 
  11   0  12        1.12        1.03      1.87 o 
 -12   1  12       17.21       19.20      1.28 o 
 -11   1  12        0.98        0.76      0.72 o 
 -10   1  12        0.31        0.00      0.55 o 
  -9   1  12       10.95       13.69      0.94 o 
  -8   1  12        0.24        0.03      0.43 o 
  -7   1  12       34.31       31.42      1.12 o 
  -6   1  12       44.56       40.84      1.10 o 
  -5   1  12       20.53       18.56      0.72 o 
  -4   1  12      239.60      219.93      3.09 o 
  -3   1  12       21.30       19.82      0.75 o 
  -2   1  12      179.99      167.09      3.90 o 
  -1   1  12        8.01        8.75      0.74 o 
   0   1  12       10.02        8.65      0.68 o 
   1   1  12        6.09        7.28      0.66 o 
   2   1  12        2.11        3.15      0.55 o 
   3   1  12        0.13        0.57      0.44 o 
   4   1  12        0.01        0.00      0.63 o 
   5   1  12        0.01        1.04      0.60 o 
   6   1  12        4.23        2.70      0.92 o 
   7   1  12        2.32        3.39      1.34 o 
   8   1  12        5.51        9.13      2.93 o 
   9   1  12        0.49        0.91      1.07 o 
  10   1  12        0.03        0.64      1.16 o 
  11   1  12        0.09        0.94      1.40 o 
 -11   2  12        3.26        2.45      0.66 o 
 -10   2  12        8.58        6.89      0.76 o 
  -9   2  12       16.46       16.81      1.01 o 
  -8   2  12        2.05        2.52      0.61 o 
  -7   2  12       29.62       31.47      1.19 o 
  -6   2  12        1.94        4.40      0.79 o 
  -5   2  12        0.00        0.08      0.41 o 
  -4   2  12        7.44        9.35      0.69 o 
  -3   2  12        0.13        0.00      0.58 o 
  -2   2  12       63.07       60.50      2.43 o 
  -1   2  12      117.76      116.48      2.44 o 
   0   2  12       23.49       22.48      1.09 o 
   1   2  12        5.31        4.74      0.69 o 
   2   2  12       20.93       20.05      1.06 o 
   3   2  12        4.61        4.89      0.70 o 
   4   2  12       58.07       58.18      2.11 o 
   5   2  12        0.80        0.93      0.60 o 
   6   2  12        0.33        0.11      0.56 o 
   7   2  12       13.92       14.38      1.07 o 
   8   2  12        0.10        0.00      0.67 o 
   9   2  12        1.41        0.55      0.99 o 
  10   2  12        0.37        1.15      1.20 o 
 -10   3  12        0.00        0.40      0.68 o 
  -9   3  12        2.28        2.29      0.69 o 
  -8   3  12        2.77        2.18      0.64 o 
  -7   3  12        0.52        0.00      0.65 o 
  -6   3  12        6.81        5.13      1.13 o 
  -5   3  12       17.16       15.77      1.25 o 
  -4   3  12        1.89        1.88      0.69 o 
  -3   3  12        0.59        0.12      0.86 o 
  -2   3  12       13.85       12.40      1.12 o 
  -1   3  12        0.73        1.01      0.71 o 
   0   3  12       54.41       53.20      4.22 o 
   1   3  12       15.28       17.96      1.42 o 
   2   3  12       42.70       42.93      2.00 o 
   3   3  12       16.94       17.11      1.14 o 
   4   3  12        3.18        2.71      0.70 o 
   5   3  12        2.05        3.34      0.75 o 
   6   3  12        0.57        1.04      0.68 o 
   7   3  12        0.08        0.00      0.74 o 
   8   3  12        1.04        0.00      0.69 o 
   9   3  12        4.31        4.10      0.91 o 
  -7   4  12       17.46       18.47      1.42 o 
  -6   4  12        5.75        6.51      1.08 o 
  -5   4  12        1.94        0.84      0.82 o 
  -4   4  12        0.08        0.00      0.71 o 
  -3   4  12        1.26        1.16      0.85 o 
  -2   4  12        7.05        9.05      1.27 o 
  -1   4  12        5.50        6.54      1.17 o 
   0   4  12        5.75        8.09      1.17 o 
   1   4  12       31.32       40.13      2.55 o 
   2   4  12        2.61        1.41      1.46 o 
   3   4  12        1.77        3.66      1.01 o 
   4   4  12        0.52        0.00      0.67 o 
   5   4  12        0.34        0.37      1.02 o 
   6   4  12        1.78        3.73      0.93 o 
 -11   1  13       10.33       14.40      1.10 o 
 -10   1  13        0.00        0.54      0.68 o 
  -9   1  13        0.19        0.00      0.54 o 
  -8   1  13       16.51       17.07      0.90 o 
  -7   1  13       19.73       21.97      1.03 o 
  -6   1  13        2.49        2.85      0.55 o 
  -5   1  13        3.98        3.38      0.54 o 
  -4   1  13       16.00       16.04      1.27 o 
  -3   1  13      254.29      251.94      3.49 o 
  -2   1  13       15.83       16.22      0.76 o 
  -1   1  13        4.00        4.18      1.04 o 
   0   1  13        3.15        3.88      0.59 o 
   1   1  13       23.11       22.79      1.40 o 
   2   1  13        0.29        0.07      0.49 o 
   3   1  13        2.53        0.99      0.55 o 
   4   1  13        0.41        1.34      0.81 o 
   5   1  13       17.09       15.92      1.56 o 
   6   1  13        1.22        0.08      0.82 o 
   7   1  13        0.09        0.00      0.83 o 
   8   1  13        0.97        1.32      1.09 o 
   9   1  13        0.05        0.36      1.20 o 
  10   1  13        0.01        0.07      1.37 o 
 -10   2  13        2.29        5.32      0.82 o 
  -9   2  13        0.01        0.00      0.64 o 
  -8   2  13        3.09        1.57      0.94 o 
  -7   2  13        1.77        1.22      0.58 o 
  -6   2  13        0.40        0.76      0.53 o 
  -5   2  13        8.40        7.47      1.03 o 
  -4   2  13        6.52        8.06      1.02 o 
  -3   2  13        1.90        2.91      0.73 o 
  -2   2  13       12.76       14.61      0.95 o 
  -1   2  13       16.08       13.34      0.93 o 
   0   2  13        4.95        4.69      0.72 o 
   1   2  13        6.51        8.22      0.81 o 
   2   2  13        8.44        8.17      0.81 o 
   3   2  13        0.66        0.08      0.56 o 
   4   2  13        9.77       12.75      2.05 o 
   5   2  13        1.33        0.69      0.63 o 
   6   2  13        1.07        0.77      0.72 o 
   7   2  13        2.42        2.54      0.82 o 
   8   2  13        0.37        0.91      0.95 o 
   9   2  13        0.00        0.55      1.04 o 
  10   2  13        2.64        3.49      1.37 o 
  -9   3  13        0.91        0.00      0.71 o 
  -8   3  13        2.89        3.15      0.84 o 
  -7   3  13        3.52        3.13      1.07 o 
  -6   3  13       16.97       17.81      1.41 o 
  -5   3  13        4.81        5.61      0.97 o 
  -4   3  13        0.05        0.36      0.72 o 
  -3   3  13        0.18        0.00      0.71 o 
  -2   3  13        0.05        0.00      0.69 o 
  -1   3  13       10.30       12.12      1.20 o 
   0   3  13        0.28        1.30      0.81 o 
   1   3  13       22.26       25.68      1.32 o 
   2   3  13       28.96       30.48      1.45 o 
   3   3  13       15.96       15.95      1.47 o 
   4   3  13        3.11        6.31      0.93 o 
   5   3  13        0.07        0.11      0.69 o 
   6   3  13        3.20        3.33      0.77 o 
   7   3  13        1.39        0.89      0.69 o 
   8   3  13        1.01        1.79      0.75 o 
  -6   4  13        2.68        3.07      0.95 o 
  -5   4  13        0.40        1.75      0.89 o 
  -4   4  13        0.27        0.58      0.91 o 
  -3   4  13       13.84       16.58      1.43 o 
  -2   4  13        0.68        0.00      0.95 o 
  -1   4  13       19.65       25.83      1.81 o 
   0   4  13       38.00       39.38      2.04 o 
   1   4  13        6.53        6.77      1.30 o 
   2   4  13        1.67        4.23      1.14 o 
   3   4  13        0.90        3.22      1.71 o 
   4   4  13        0.75        0.53      1.02 o 
   5   4  13        0.02        0.47      0.75 o 
 -11   0  14       17.48       27.20      3.74 o 
 -10   0  14       13.32       18.51      1.62 o 
  -9   0  14       17.45       25.31      2.05 o 
  -8   0  14       70.81       75.50      3.17 o 
  -7   0  14        3.09        4.91      1.05 o 
  -6   0  14      218.40      221.82      5.01 o 
  -5   0  14      151.24      144.59      3.64 o 
  -4   0  14       69.82       65.84      2.20 o 
  -3   0  14      180.94      181.38      5.51 o 
  -2   0  14      123.24      104.99      9.23 o 
  -1   0  14      123.54      105.28      4.31 o 
   0   0  14       69.26       64.90      2.06 o 
   1   0  14        2.65        3.22      1.41 o 
   2   0  14       69.23       56.55      3.67 o 
   3   0  14        1.52        0.00      0.91 o 
   4   0  14       10.65        8.19      1.74 o 
   5   0  14       14.09       14.76      2.29 o 
   6   0  14        2.96        2.38      1.64 o 
   7   0  14        1.01        4.92      1.82 o 
   8   0  14        0.04        0.62      1.63 o 
   9   0  14        2.58        4.47      2.20 o 
  10   0  14        3.04        5.09      2.44 o 
 -10   1  14       13.18       16.39      1.26 o 
  -9   1  14        5.25        6.70      0.95 o 
  -8   1  14        2.43        2.24      0.68 o 
  -7   1  14       70.84       69.52      2.03 o 
  -6   1  14        8.88       10.71      0.80 o 
  -5   1  14       92.71       86.57      1.86 o 
  -4   1  14        8.29        8.56      0.81 o 
  -3   1  14       15.11       12.63      0.93 o 
  -2   1  14       54.44       49.33      2.86 o 
  -1   1  14        0.17        0.00      0.53 o 
   0   1  14       23.13       19.20      1.52 o 
   1   1  14        3.20        3.88      1.05 o 
   2   1  14        2.20        2.00      0.63 o 
   3   1  14       16.05       14.82      1.46 o 
   4   1  14        5.22        2.18      1.00 o 
   5   1  14        6.99        6.60      1.63 o 
   6   1  14        0.57        1.41      0.96 o 
   7   1  14        0.39        0.18      0.84 o 
   8   1  14        0.38        2.42      1.19 o 
   9   1  14        1.40        1.16      1.35 o 
  -9   2  14        5.94        8.50      0.95 o 
  -8   2  14        7.49        8.09      0.91 o 
  -7   2  14       10.75       11.95      1.08 o 
  -6   2  14        4.64        5.36      0.92 o 
  -5   2  14        1.99        2.20      0.80 o 
  -4   2  14        0.83        1.88      0.73 o 
  -3   2  14        6.59        4.34      0.84 o 
  -2   2  14        3.39        3.79      0.80 o 
  -1   2  14        1.41        1.66      0.63 o 
   0   2  14        0.00        0.33      0.58 o 
   1   2  14        1.00        1.71      0.70 o 
   2   2  14        2.11        1.92      0.68 o 
   3   2  14        3.10        2.20      0.70 o 
   4   2  14        0.71        0.08      0.69 o 
   5   2  14        4.48        4.87      0.88 o 
   6   2  14        0.05        0.00      0.73 o 
   7   2  14        0.72        0.00      1.03 o 
   8   2  14        0.02        0.00      0.99 o 
   9   2  14        0.58        0.00      1.55 o 
  -8   3  14        0.50        1.89      0.90 o 
  -7   3  14        6.93        5.07      1.06 o 
  -6   3  14        0.09        0.07      0.85 o 
  -5   3  14        0.93        0.79      0.80 o 
  -4   3  14        7.61        8.08      1.13 o 
  -3   3  14        0.31        0.00      0.80 o 
  -2   3  14        0.36        0.24      0.84 o 
  -1   3  14        1.81        1.47      0.87 o 
   0   3  14        6.52        5.57      1.39 o 
   1   3  14       26.82       27.66      1.67 o 
   2   3  14        8.30        6.89      0.95 o 
   3   3  14        0.00        2.22      0.80 o 
   4   3  14        0.01        0.11      1.02 o 
   5   3  14        0.51        0.00      0.73 o 
   6   3  14        1.48        2.10      0.88 o 
   7   3  14        0.00        0.00      0.73 o 
  -4   4  14        3.44        4.00      1.24 o 
  -3   4  14        9.82       11.77      1.45 o 
  -2   4  14        2.84        3.95      1.24 o 
  -1   4  14       20.87       22.27      1.80 o 
   0   4  14        0.46        0.12      1.11 o 
   1   4  14        4.30        4.02      1.25 o 
   2   4  14        0.33        1.48      1.22 o 
   3   4  14        0.25        1.90      1.23 o 
  -9   1  15        0.23        0.44      0.78 o 
  -8   1  15       67.87       71.69      2.07 o 
  -7   1  15        6.56        8.70      0.93 o 
  -6   1  15       17.28       19.61      1.03 o 
  -5   1  15        5.94        7.35      0.74 o 
  -4   1  15        1.02        1.93      0.68 o 
  -3   1  15        0.59        1.19      0.68 o 
  -2   1  15        0.13        0.00      0.74 o 
  -1   1  15        0.06        0.00      0.55 o 
   0   1  15       36.09       36.49      1.51 o 
   1   1  15       25.18       28.83      1.46 o 
   2   1  15        1.21        0.00      0.64 o 
   3   1  15        1.90        1.91      1.02 o 
   4   1  15        0.66        0.00      0.84 o 
   5   1  15        0.05        0.71      1.02 o 
   6   1  15        0.12        1.87      1.11 o 
   7   1  15        1.21        1.15      1.40 o 
   8   1  15        0.16        1.95      1.42 o 
  -8   2  15        0.13        2.01      1.01 o 
  -7   2  15       13.73       19.67      1.50 o 
  -6   2  15        0.19        0.16      0.75 o 
  -5   2  15        1.26        0.64      0.82 o 
  -4   2  15        5.46        5.69      0.97 o 
  -3   2  15        0.78        0.30      0.75 o 
  -2   2  15        8.87       10.26      1.11 o 
  -1   2  15        0.24        1.15      0.65 o 
   0   2  15        9.92       12.62      1.27 o 
   1   2  15        0.00        0.00      0.70 o 
   2   2  15        0.48        1.62      0.77 o 
   3   2  15        0.33        0.65      0.99 o 
   4   2  15        0.00        0.00      0.75 o 
   5   2  15        0.00        0.00      1.75 o 
   6   2  15        1.00        1.54      2.10 o 
   7   2  15        2.63        3.46      1.86 o 
  -6   3  15        0.48        0.00      0.93 o 
  -5   3  15        2.73        3.34      1.06 o 
  -4   3  15        0.00        0.18      0.91 o 
  -3   3  15        6.64        9.31      1.18 o 
  -2   3  15        0.00        0.00      0.90 o 
  -1   3  15        0.66        0.00      0.94 o 
   0   3  15        0.04        0.00      0.97 o 
   1   3  15        0.01        0.99      1.06 o 
   2   3  15        0.15        1.40      0.88 o 
   3   3  15        1.96        2.67      0.91 o 
   4   3  15        0.00        0.00      1.13 o 
   5   3  15        0.24        1.56      1.13 o 
  -8   0  16        0.01        0.68      2.04 o 
  -7   0  16       60.55       72.46      3.21 o 
  -6   0  16       91.22       89.32      2.92 o 
  -5   0  16        2.51        1.59      0.94 o 
  -4   0  16        0.26        0.48      0.87 o 
  -3   0  16        2.78        4.56      0.98 o 
  -2   0  16        0.89        2.75      1.68 o 
  -1   0  16        1.96        0.00      1.32 o 
   0   0  16        1.25        1.92      1.33 o 
   1   0  16       18.96       18.52      2.71 o 
   2   0  16       44.59       37.99      3.45 o 
   3   0  16        0.69        0.20      1.14 o 
   4   0  16        0.46        0.49      1.29 o 
   5   0  16        5.47       10.98      2.20 o 
   6   0  16        0.27        0.00      1.37 o 
   7   0  16        0.42        1.31      2.11 o 
  -8   1  16        6.30        7.31      0.96 o 
  -7   1  16       22.58       21.89      1.21 o 
  -6   1  16        0.00        0.70      0.89 o 
  -5   1  16        0.32        0.00      0.89 o 
  -4   1  16        0.05        0.93      0.86 o 
  -3   1  16        0.14        0.00      0.71 o 
  -2   1  16        1.91        1.31      0.72 o 
  -1   1  16        9.05        9.12      1.00 o 
   0   1  16        5.15        4.78      0.83 o 
   1   1  16       12.29        8.19      1.45 o 
   2   1  16        2.35        1.20      0.93 o 
   3   1  16        0.41        4.05      1.64 o 
   4   1  16        1.28        0.77      1.04 o 
   5   1  16        0.01        0.00      1.01 o 
   6   1  16        1.94        3.56      1.90 o 
   7   1  16        1.09        0.00      1.00 o 
  -7   2  16        4.38        3.94      1.16 o 
  -6   2  16        0.24        1.48      1.18 o 
  -5   2  16        1.48        1.75      0.96 o 
  -4   2  16        0.62        1.03      0.90 o 
  -3   2  16        1.02        0.11      0.78 o 
  -2   2  16        0.65        0.45      0.83 o 
  -1   2  16        6.08        6.66      1.14 o 
   0   2  16        0.20        0.00      0.70 o 
   1   2  16        0.53        0.00      0.79 o 
   2   2  16        2.53        3.39      1.12 o 
   3   2  16        1.27        1.92      0.88 o 
   4   2  16        0.61        0.00      1.07 o 
   5   2  16        1.22        1.21      1.17 o 
   6   2  16        1.41        2.21      1.25 o 
  -4   3  16        0.00        0.00      0.93 o 
  -3   3  16        9.67        8.04      1.29 o 
  -2   3  16        1.70        0.00      1.01 o 
  -1   3  16        0.79        1.40      1.11 o 
   0   3  16        0.10        0.00      1.12 o 
   1   3  16        0.24        0.00      1.03 o 
   2   3  16        0.89        2.35      1.33 o 
   3   3  16        0.00        1.72      1.01 o 
  -6   1  17       11.14       13.38      1.61 o 
  -5   1  17        1.89        4.05      1.11 o 
  -4   1  17        2.83        3.67      1.36 o 
  -3   1  17        3.64        5.28      1.15 o 
  -2   1  17        0.24        0.00      0.73 o 
  -1   1  17        3.38        2.52      0.83 o 
   0   1  17        0.12        0.00      0.90 o 
   1   1  17        0.09        0.23      0.98 o 
   2   1  17        0.08        0.78      0.92 o 
   3   1  17        0.74        0.96      1.63 o 
   4   1  17        1.01        3.61      1.33 o 
   5   1  17        0.43        1.96      1.31 o 
  -5   2  17        0.88        0.89      1.00 o 
  -4   2  17        5.38        6.24      1.36 o 
  -3   2  17        0.24        0.37      1.02 o 
  -2   2  17       17.80       18.12      1.66 o 
  -1   2  17        0.08        0.21      1.02 o 
   0   2  17        3.23        2.68      0.91 o 
   1   2  17        0.39        0.80      0.93 o 
   2   2  17        0.72        0.71      0.94 o 
   3   2  17        3.54        6.58      1.46 o 
   4   2  17        0.05        0.00      1.10 o 
  -4   0  18        2.49        2.79      1.99 o 
  -3   0  18        1.82        1.38      1.76 o 
  -2   0  18        3.55        4.87      1.94 o 
  -1   0  18        2.26        2.64      1.67 o 
   0   0  18        1.41        0.52      1.40 o 
   1   0  18        1.46        2.40      1.43 o 
   2   0  18        2.77        3.68      1.81 o 
   3   0  18        0.86        0.15      1.35 o 
   4   0  18        0.92        0.00      1.38 o 
  -4   1  18        2.90        3.29      2.09 o 
  -3   1  18        4.17        7.55      1.89 o 
  -2   1  18        1.49        3.13      1.28 o 
  -1   1  18        4.10        4.70      1.30 o 
   0   1  18        0.04        1.17      1.10 o 
   1   1  18        1.63        2.32      1.11 o 
   2   1  18        0.49        1.04      1.06 o 
   3   1  18        0.02        0.77      1.31 o 
                                                 
